# Supplementary material for: Effect of ring rotation upon gas adsorption in SIFSIX-3-M (M = Fe, Ni) pillared square grid networks
Source: Chem Sci. 2016 Dec 19;8(3):2373–80. doi: 10.1039/c6sc05012c (PMC5364996; doi:10.1039/c6sc05012c)
Supplement: Supplementary file 2 [file SC-008-C6SC05012C-s002.cif]

# Electronic Supplementary Material (ESI) for Chemical Science.
# This journal is © The Royal Society of Chemistry 2016

####################################################################### 
# 
# This file contains crystal structure data downloaded from the 
# Cambridge Structural Database (CSD) hosted by the Cambridge 
# Crystallographic Data Centre (CCDC).
# 
# Full information about CCDC data access policies and citation 
# guidelines are available at http://www.ccdc.cam.ac.uk/access/V1 
# 
# Audit and citation data items may have been added by the CCDC. 
# Please retain this information to preserve the provenance of 
# this file and to allow appropriate attribution of the data. 
# 
#######################################################################

data_NI_10XE_720_publ
_database_code_depnum_ccdc_archive 'CCDC 1517364'
_audit_update_record             
;
2016-11-14 deposited with the CCDC.
2016-12-19 downloaded from the CCDC.
;
# start Validation Reply Form
_vrf_PLAT770_NI_10XE_720_publ    
;
PROBLEM: Suspect C-H Bond in CIF:   C6     --  H6      ..       1.40 Ang.
RESPONSE: This C-H bond is unreal. The pyrazine ring has two possible orientations, and the suspected C and H atoms belong to different orientations, so there should not be a bond between them. 
;
# Added during the CSD deposition process: Monday 14 November 2016 09:45 PM
# end Validation Reply Form


_pd_block_id                     2016-04-09T10:43|NI_10XE_720|Wenqian_Xu|17-BM

_audit_creation_method           'from EXP file using GSAS2CIF'
_audit_creation_date             2016-04-09T10:43

#=============================================================================
# 5. OVERALL REFINEMENT & COMPUTING DETAILS

_refine_special_details          
; ?
;
_pd_proc_ls_special_details      
; ?
;

# The following items are used to identify the programs used.
_computing_molecular_graphics    ?
_computing_publication_material  ?

_refine_ls_weighting_scheme      ?
_refine_ls_weighting_details     ?
_refine_ls_hydrogen_treatment    ?
_refine_ls_extinction_method     ?
_refine_ls_extinction_coef       ?
_refine_ls_number_constraints    ?

_refine_ls_restrained_S_all      ?
_refine_ls_restrained_S_obs      ?

#==============================================================================
# 6. SAMPLE PREPARATION DATA

# (In the unusual case where multiple samples are used in a single
#  Rietveld study, this information should be moved into the phase
#  blocks)

# The following three fields describe the preparation of the material.
# The cooling rate is in K/min.  The pressure at which the sample was
# prepared is in kPa.  The temperature of preparation is in K.

_pd_prep_cool_rate               ?
_pd_prep_pressure                ?
_pd_prep_temperature             ?

_pd_char_colour                  ? # use ICDD colour descriptions
_refine_ls_shift/su_max          0.04
_refine_ls_shift/su_mean         0.00
_computing_structure_refinement  GSAS
_refine_ls_number_parameters     47
_refine_ls_goodness_of_fit_all   4.07
_refine_ls_number_restraints     8
_refine_ls_matrix_type           full
#==============================================================================
# 7. CHEMICAL, STRUCTURAL AND CRYSTAL DATA

_pd_char_particle_morphology     ?

_chemical_name_systematic        SIFSIX-3-Ni
_chemical_name_common            SIFSIX-3-Ni
_chemical_formula_moiety         ?
_chemical_formula_structural     ?
_chemical_formula_analytical     ?
_chemical_melting_point          ?
_chemical_compound_source        ? # for minerals and
# natural products
_symmetry_space_group_name_Hall  ?

_exptl_crystal_F_000             ?
_exptl_crystal_density_diffrn    ?
_exptl_crystal_density_meas      ?
_exptl_crystal_density_method    ?

_cell_measurement_temperature    298

_cell_special_details            
; ?
;

_geom_special_details            ?

# The following item identifies the program(s) used (if appropriate).
_computing_structure_solution    ?

#==============================================================================

# 8. Phase information from GSAS

_pd_phase_name                   
'from C:/GSAS/MyWork/2015-1/PNNL/NiSiF6/CoSIFSIX-3.cif'
_cell_length_a                   7.0187(4)
_cell_length_b                   7.0187
_cell_length_c                   7.5098(5)
_cell_angle_alpha                90.0
_cell_angle_beta                 90.0
_cell_angle_gamma                90.0
_cell_volume                     369.95(5)
_symmetry_cell_setting           tetragonal
_symmetry_space_group_name_H-M   'P 4/mmm'
loop_
_symmetry_equiv_pos_site_id
_symmetry_equiv_pos_as_xyz
1 +x,+y,+z
2 -y,+x,+z
3 -x,-y,+z
4 +y,-x,+z
5 -x,+y,+z
6 -y,-x,+z
7 +x,-y,+z
8 +y,+x,+z
-1 -x,-y,-z
-2 +y,-x,-z
-3 +x,+y,-z
-4 -y,+x,-z
-5 +x,-y,-z
-6 +y,+x,-z
-7 -x,+y,-z
-8 -y,-x,-z

# ATOMIC COORDINATES AND DISPLACEMENT PARAMETERS


loop_
_atom_site_type_symbol
_atom_site_label
_atom_site_fract_x
_atom_site_fract_y
_atom_site_fract_z
_atom_site_occupancy
_atom_site_thermal_displace_type
_atom_site_U_iso_or_equiv
Ni Ni1 0.5 0.5 0.5 1.0 Uiso 0.0063(16)
Si Si2 0.5 0.5 1.0 1.0 Uiso 0.048(4)
F F3 0.5 0.5 0.7634(11) 1.0 Uiso 0.0114(25)
F F4 0.6640(6) 0.6640(6) 1.0 1.0 Uiso 0.092(4)
N N5 0.8045(6) 0.5 0.5 1.0 Uiso 0.050(4)
C C6 0.90081(9) 0.4541(14) 0.6479(4) 0.5 Uiso 0.073(5)
H H6 0.8156(11) 0.4173(25) 0.7667(8) 0.5 Uiso 0.088(6)
Xe XE8 0.0 0.0 0.1646(11) 0.1719(19) Uiso 0.233(8)

# If you change Z, be sure to change all 3 of the following
_chemical_formula_sum            'C8 H8 F6 N4 Ni Si Xe0.34'
_chemical_formula_weight         406.09
_cell_formula_units_Z            1

# MOLECULAR GEOMETRY

loop_
_geom_bond_atom_site_label_1
_geom_bond_atom_site_label_2
_geom_bond_distance
_geom_bond_site_symmetry_1
_geom_bond_site_symmetry_2
_geom_bond_publ_flag
Ni1 F3 1.978(8) . 1_555 N
Ni1 F3 1.978(8) . -1_666 N
Ni1 N5 2.137(4) . 1_555 N
Ni1 N5 2.137(4) . 2_655 N
Ni1 N5 2.137(4) . 3_665 N
Ni1 N5 2.137(4) . 4_565 N
Si2 F3 1.777(8) . 1_555 N
Si2 F3 1.777(8) . -1_667 N
Si2 F4 1.628(6) . 1_555 N
Si2 F4 1.628(6) . 2_655 N
Si2 F4 1.628(6) . 3_665 N
Si2 F4 1.628(6) . 4_565 N
F3 Ni1 1.978(8) . 1_555 N
F3 Si2 1.777(8) . 1_555 N
F3 F4 2.410(6) . 1_555 N
F3 F4 2.410(6) . 2_655 N
F3 F4 2.410(6) . 3_665 N
F3 F4 2.410(6) . 4_565 N
F4 Si2 1.628(6) . 1_555 N
F4 F3 2.410(6) . 1_555 N
F4 F3 2.410(6) . -1_667 N
F4 F4 2.303(9) . 2_655 N
F4 F4 2.303(9) . 4_565 N
F4 H6 2.128(7) . 2_655 N
F4 H6 2.128(7) . 7_565 N
F4 H6 2.128(7) . -4_657 N
F4 H6 2.128(7) . -5_567 N
F4 XE8 3.557(6) . 1_666 N
F4 XE8 3.557(6) . -1_666 N
N5 Ni1 2.137(4) . 1_555 N
N5 C6 1.3393(6) . 1_555 N
N5 C6 1.3393(6) . 7_565 N
N5 C6 1.3393(6) . -3_556 N
N5 C6 1.3393(6) . -5_566 N
C6 N5 1.3393(6) . 1_555 N
C6 C6 1.534(8) . 3_765 N
C6 C6 1.3924(13) . 5_755 N
C6 C6 0.644(19) . 7_565 N
C6 C6 2.221(7) . -3_556 N
C6 H6 1.105(5) . 1_555 N
C6 H6 1.403(17) . 7_565 N
H6 F4 2.128(7) . 4_565 N
H6 C6 1.105(5) . 1_555 N
H6 C6 1.403(17) . 7_565 N
H6 H6 1.16(4) . 7_565 N
H6 XE8 3.243(15) . -1_656 N
XE8 F4 3.557(6) . 1_444 N
XE8 F4 3.557(6) . 2_644 N
XE8 F4 3.557(6) . 3_664 N
XE8 F4 3.557(6) . 4_464 N
XE8 H6 3.243(15) . -1_656 N
XE8 H6 3.243(15) . -2_566 N
XE8 H6 3.243(15) . -3_456 N
XE8 H6 3.243(15) . -4_546 N
XE8 H6 3.243(15) . -5_456 N
XE8 H6 3.243(15) . -6_546 N
XE8 H6 3.243(15) . -7_656 N
XE8 H6 3.243(15) . -8_566 N
XE8 XE8 2.473(17) . -1_555 N

loop_
_geom_angle_atom_site_label_1
_geom_angle_atom_site_label_2
_geom_angle_atom_site_label_3
_geom_angle
_geom_angle_site_symmetry_1
_geom_angle_site_symmetry_2
_geom_angle_site_symmetry_3
_geom_angle_publ_flag
F3 Ni1 F3 180.0 1_555 . -1_666 N
F3 Si2 F3 180.0 1_555 . -1_667 N
F3 Si2 F4 90.0 1_555 . 1_555 N
F3 Si2 F4 90.0 1_555 . 2_655 N
F3 Si2 F4 90.0 1_555 . 3_665 N
F3 Si2 F4 90.0 1_555 . 4_565 N
F3 Si2 F4 90.0 -1_667 . 1_555 N
F3 Si2 F4 90.0 -1_667 . 2_655 N
F3 Si2 F4 90.0 -1_667 . 3_665 N
F3 Si2 F4 90.0 -1_667 . 4_565 N
F4 Si2 F4 90.0 1_555 . 2_655 N
F4 Si2 F4 180.0 1_555 . 3_665 N
F4 Si2 F4 90.0 1_555 . 4_565 N
F4 Si2 F4 90.0 2_655 . 3_665 N
F4 Si2 F4 179.9802 2_655 . 4_565 N
F4 Si2 F4 90.0 3_665 . 4_565 N
Ni1 F3 Si2 180.0 1_555 . 1_555 N
C6 N5 C6 27.8(9) 1_555 . 7_565 N
C6 N5 C6 112.0(5) 1_555 . -3_556 N
C6 N5 C6 119.4(4) 1_555 . -5_566 N
C6 N5 C6 119.4(4) 7_565 . -3_556 N
C6 N5 C6 112.0(5) 7_565 . -5_566 N
C6 N5 C6 27.8(9) -3_556 . -5_566 N
N5 C6 C6 110.9(6) 1_555 . 3_765 N
N5 C6 C6 120.31(22) 1_555 . 5_755 N
N5 C6 C6 76.1(4) 1_555 . 7_565 N
N5 C6 H6 116.9(4) 1_555 . 1_555 N
N5 C6 H6 99.1(8) 1_555 . 7_565 N
C6 C6 C6 24.8(7) 3_765 . 5_755 N
C6 C6 C6 65.2(7) 3_765 . 7_565 N
C6 C6 H6 126.13(34) 3_765 . 1_555 N
C6 C6 H6 96.7(11) 3_765 . 7_565 N
C6 C6 C6 90.0 5_755 . 7_565 N
C6 C6 H6 122.77(32) 5_755 . 1_555 N
C6 C6 H6 115.2(4) 5_755 . 7_565 N
C6 C6 H6 103.5(4) 7_565 . 1_555 N
C6 C6 H6 50.0(9) 7_565 . 7_565 N
H6 C6 H6 53.6(13) 1_555 . 7_565 N
C6 H6 C6 26.5(5) 1_555 . 7_565 N
C6 H6 H6 76.5(4) 1_555 . 7_565 N
C6 H6 H6 50.0(9) 7_565 . 7_565 N

# Powder diffraction data for histogram  1
#==============================================================================
# 9. INSTRUMENT CHARACTERIZATION

_exptl_special_details           
; ?
;

# if regions of the data are excluded, the reason(s) are supplied here:
_pd_proc_info_excluded_regions   
; ?
;

# The following item is used to identify the equipment used to record
# the powder pattern when the diffractogram was measured at a laboratory
# other than the authors' home institution, e.g. when neutron or synchrotron
# radiation is used.

_pd_instr_location               
; ?
;
_pd_calibration_special_details  
# description of the method used
# to calibrate the instrument
; ?
;

_diffrn_ambient_temperature      298
_diffrn_source                   ?
_diffrn_source_target            ?
_diffrn_source_type              ?
_diffrn_measurement_device_type  17-BM
_diffrn_detector                 'Amorphous Si area detector'
_diffrn_detector_type            PerkinElmer # make or model of detector

_pd_meas_scan_method             ? # options are 'step', 'cont',
# 'tof', 'fixed' or
# 'disp' (= dispersive)
_pd_meas_special_details         
;  ?
;

# The following two items identify the program(s) used (if appropriate).
_computing_data_collection       ?
_computing_data_reduction        ?

# Describe any processing performed on the data, prior to refinement.
# For example: a manual Lp correction or a precomputed absorption correction
_pd_proc_info_data_reduction     ?

# The following item is used for angular dispersive measurements only.

_diffrn_radiation_monochromator  ?

# The following items are used to define the size of the instrument.
# Not all distances are appropriate for all instrument types.

_pd_instr_dist_src/mono          ?
_pd_instr_dist_mono/spec         ?
_pd_instr_dist_src/spec          ?
_pd_instr_dist_spec/anal         ?
_pd_instr_dist_anal/detc         ?
_pd_instr_dist_spec/detc         ?

# 10. Specimen size and mounting information

# The next three fields give the specimen dimensions in mm.  The equatorial
# plane contains the incident and diffracted beam.

_pd_spec_size_axial              ? # perpendicular to
# equatorial plane

_pd_spec_size_equat              ? # parallel to
# scattering vector
# in transmission

_pd_spec_size_thick              ? # parallel to
# scattering vector
# in reflection

_pd_spec_mounting                
# This field should be
# used to give details of the
# container.
; ?
;

_pd_spec_mount_mode              ? # options are 'reflection'
# or 'transmission'

_pd_spec_shape                   ? # options are 'cylinder'
# 'flat_sheet' or 'irregular'

_diffrn_radiation_probe          x-ray
_diffrn_radiation_polarisn_ratio 0.94
_diffrn_radiation_wavelength     0.72768
_diffrn_radiation_type           synchrotron
_pd_proc_ls_prof_R_factor        0.0411
_pd_proc_ls_prof_wR_factor       0.0626
_pd_proc_ls_prof_wR_expected     0.0156
_refine_ls_R_Fsqd_factor         0.05565

_pd_proc_ls_background_function  
;   GSAS Background function number 1 with 24 terms.
 Shifted Chebyshev function of 1st kind
      1:    2782.97     2:   -1742.17     3:    113.366     4:    313.919    
      5:   -681.718     6:    546.930     7:   -88.4986     8:   -145.477    
      9:    301.716    10:   -223.837    11:   -11.3371    12:    71.7336    
     13:   -130.904    14:    106.374    15:   -45.1376    16:   -17.0844    
     17:    49.4172    18:   -53.1930    19:   -8.28139    20:    19.1455    
     21:   -10.0660    22:    22.9737    23:   -43.1367    24:    11.2657    
;

_exptl_absorpt_process_details   
;   GSAS Absorption/surface roughness correction: function number 0
 No correction is applied.
;
_exptl_absorpt_correction_T_min  1.00000
_exptl_absorpt_correction_T_max  1.00000
# Extinction correction
_gsas_exptl_extinct_corr_T_min   1.00000
_gsas_exptl_extinct_corr_T_max   1.00000

_pd_proc_ls_profile_function     
;
 CW Profile function number 3 with  19 terms
 Pseudovoigt profile coefficients as parameterized in
 P. Thompson, D.E. Cox & J.B. Hastings (1987). J. Appl. Cryst.,20,79-83.
 Asymmetry correction of L.W. Finger, D.E. Cox & A. P. Jephcoat (1994).
 J. Appl. Cryst.,27,892-900.
 #1(GU)   = 1186.360 #2(GV)   =    0.000 #3(GW)   =    7.014
 #4(GP)   =    0.000 #5(LX)   =    0.000 #6(LY)   =   56.411
 #7(S/L)  =   0.0005 #8(H/L)  =   0.0005
 #9(trns) =     0.00 #10(shft)=   0.0000
 #11(stec)=     0.00 #12(ptec)=     0.00 #13(sfec)=     0.00
 #14(L11) =    0.000 #15(L22) =    0.000 #16(L33) =    0.000
 #17(L12) =    0.000 #18(L13) =    0.000 #19(L23) =    0.000
 Peak tails are ignored  where the intensity is below 0.0010 times the peak
   Aniso. broadening axis   0.0   0.0   1.0
;
_pd_proc_ls_peak_cutoff          0.00100
_pd_proc_info_datetime           2016-04-09T10:43:01
_pd_calc_method                  'Rietveld Refinement'

#---- raw/calc data loop -----

loop_
_pd_meas_2theta_scan
_pd_proc_2theta_corrected
_pd_meas_counts_total
_pd_proc_ls_weight
_pd_proc_intensity_bkg_calc
_pd_calc_intensity_total
2.0100 2.0025 3627.1 0.0 -9430365.00000 .
2.0100 2.0025 3627.1 0.0 -9430365.00000 .
2.0200 2.0125 3654.3 0.0 -9242484.00000 .
2.0300 2.0225 3686.6 0.0 -9058023.00000 .
2.0400 2.0325 3622.8 0.0 -8876922.00000 .
2.0500 2.0425 3535.9 0.0 -8699129.00000 .
2.0600 2.0525 3602.4 0.0 -8524588.00000 .
2.0700 2.0625 3618.3 0.0 -8353241.50000 .
2.0800 2.0725 3621.4 0.0 -8185041.00000 .
2.0900 2.0825 3533.6 0.0 -8019933.00000 .
2.1000 2.0925 3561.3 0.0 -7857862.00000 .
2.1100 2.1025 3557.1 0.0 -7698780.50000 .
2.1200 2.1125 3579.6 0.0 -7542635.00000 .
2.1300 2.1225 3593.0 0.0 -7389379.00000 .
2.1400 2.1325 3444.1 0.0 -7238963.50000 .
2.1500 2.1425 3540.0 0.0 -7091339.50000 .
2.1600 2.1525 3502.5 0.0 -6946459.00000 .
2.1700 2.1625 3573.0 0.0 -6804285.00000 .
2.1800 2.1725 3448.6 0.0 -6664757.50000 .
2.1900 2.1825 3504.2 0.0 -6527840.00000 .
2.2000 2.1925 3523.6 0.0 -6393484.00000 .
2.2100 2.2025 3503.8 0.0 -6261649.00000 .
2.2200 2.2125 3529.5 0.0 -6132290.50000 .
2.2300 2.2225 3414.4 0.0 -6005364.50000 .
2.2400 2.2325 3493.3 0.0 -5880833.00000 .
2.2500 2.2425 3474.7 0.0 -5758651.50000 .
2.2600 2.2525 3490.9 0.0 -5638783.50000 .
2.2700 2.2625 3439.9 0.0 -5521185.00000 .
2.2800 2.2725 3433.9 0.0 -5405821.00000 .
2.2900 2.2825 3442.1 0.0 -5292651.50000 .
2.3000 2.2925 3452.2 0.0 -5181635.00000 .
2.3100 2.3025 3466.8 0.0 -5072738.50000 .
2.3200 2.3125 3323.6 0.0 -4965922.00000 .
2.3300 2.3225 3447.9 0.0 -4861153.50000 .
2.3400 2.3325 3414.8 0.0 -4758397.50000 .
2.3500 2.3425 3453.9 0.0 -4657613.50000 .
2.3600 2.3525 3417.8 0.0 -4558770.50000 .
2.3700 2.3625 3347.2 0.0 -4461834.00000 .
2.3800 2.3725 3400.6 0.0 -4366768.00000 .
2.3900 2.3825 3413.1 0.0 -4273547.00000 .
2.4000 2.3925 3402.2 0.0 -4182133.75000 .
2.4100 2.4025 3338.4 0.0 -4092495.75000 .
2.4200 2.4125 3365.8 0.0 -4004602.75000 .
2.4300 2.4225 3414.3 0.0 -3918423.75000 .
2.4400 2.4325 3360.6 0.0 -3833929.00000 .
2.4500 2.4425 3418.5 0.0 -3751089.50000 .
2.4600 2.4525 3275.2 0.0 -3669872.75000 .
2.4700 2.4625 3346.0 0.0 -3590253.50000 .
2.4800 2.4725 3382.1 0.0 -3512200.75000 .
2.4900 2.4825 3381.8 0.0 -3435688.00000 .
2.5000 2.4925 3265.6 0.0 -3360685.50000 .
2.5100 2.5025 3347.2 0.0 -3287168.50000 .
2.5200 2.5125 3392.7 0.0 -3215112.00000 .
2.5300 2.5225 3353.0 0.0 -3144485.00000 .
2.5400 2.5325 3373.6 0.0 -3075264.25000 .
2.5500 2.5425 3243.2 0.0 -3007425.00000 .
2.5600 2.5525 3347.5 0.0 -2940940.50000 .
2.5700 2.5625 3347.0 0.0 -2875788.75000 .
2.5800 2.5725 3360.9 0.0 -2811944.50000 .
2.5900 2.5825 3282.8 0.0 -2749383.00000 .
2.6000 2.5925 3279.3 0.0 -2688082.25000 .
2.6100 2.6025 3347.6 0.0 -2628018.75000 .
2.6200 2.6125 3353.5 0.0 -2569169.25000 .
2.6300 2.6225 3315.7 0.0 -2511511.75000 .
2.6400 2.6325 3259.0 0.0 -2455024.75000 .
2.6500 2.6425 3303.0 0.0 -2399687.75000 .
2.6600 2.6525 3330.1 0.0 -2345478.50000 .
2.6700 2.6625 3325.8 0.0 -2292377.00000 .
2.6800 2.6725 3319.9 0.0 -2240362.75000 .
2.6900 2.6825 3225.1 0.0 -2189413.25000 .
2.7000 2.6925 3324.2 0.0 -2139511.75000 .
2.7100 2.7025 3302.8 0.0 -2090638.00000 .
2.7200 2.7125 3331.8 0.0 -2042772.62500 .
2.7300 2.7225 3218.0 0.0 -1995896.75000 .
2.7400 2.7325 3296.7 0.0 -1949990.50000 .
2.7500 2.7425 3304.2 0.0 -1905039.25000 .
2.7600 2.7525 3293.5 0.0 -1861022.62500 .
2.7700 2.7625 3303.8 0.0 -1817923.37500 .
2.7800 2.7725 3217.1 0.0 -1775724.00000 .
2.7900 2.7825 3270.4 0.0 -1734409.00000 .
2.8000 2.7925 3287.9 0.0 -1693960.00000 .
2.8100 2.8025 3292.3 0.0 -1654362.12500 .
2.8200 2.8125 3207.4 0.0 -1615597.50000 .
2.8300 2.8225 3236.4 0.0 -1577651.87500 .
2.8400 2.8325 3281.6 0.0 -1540508.25000 .
2.8500 2.8425 3286.3 0.0 -1504152.87500 .
2.8600 2.8525 3269.2 0.0 -1468569.50000 .
2.8700 2.8625 3180.6 0.0 -1433743.87500 .
2.8800 2.8725 3270.9 0.0 -1399660.75000 .
2.8900 2.8825 3259.1 0.0 -1366307.25000 .
2.9000 2.8925 3275.4 0.0 -1333668.75000 .
2.9100 2.9025 3216.1 0.0 -1301731.37500 .
2.9200 2.9125 3222.7 0.0 -1270481.50000 .
2.9300 2.9225 3257.9 0.0 -1239906.00000 .
2.9400 2.9325 3266.5 0.0 -1209990.75000 .
2.9500 2.9425 3266.8 0.0 -1180724.75000 .
2.9600 2.9525 3186.3 0.0 -1152093.87500 .
2.9700 2.9625 3236.7 0.0 -1124086.75000 .
2.9800 2.9725 3274.6 0.0 -1096690.37500 .
2.9900 2.9825 3246.9 0.0 -1069892.87500 .
3.0000 2.9925 3223.3 0.0 -1043682.75000 .
3.0100 3.0025 3201.4 0.0 -1018049.00000 .
3.0200 3.0125 3217.6 0.0 -992979.43750 .
3.0300 3.0225 3275.2 0.0 -968462.43750 .
3.0400 3.0325 3258.9 0.0 -944488.56250 .
3.0500 3.0425 3170.9 0.0 -921045.68750 .
3.0600 3.0525 3238.1 0.0 -898123.93750 .
3.0700 3.0625 3255.6 0.0 -875713.12500 .
3.0800 3.0725 3231.1 0.0 -853802.50000 .
3.0900 3.0825 3256.4 0.0 -832382.06250 .
3.1000 3.0925 3149.8 0.0 -811442.25000 .
3.1100 3.1025 3241.8 0.0 -790973.62500 .
3.1200 3.1125 3215.6 0.0 -770966.37500 .
3.1300 3.1225 3265.3 0.0 -751410.06250 .
3.1400 3.1325 3150.6 0.0 -732297.62500 .
3.1500 3.1425 3201.8 0.0 -713619.50000 .
3.1600 3.1525 3230.6 0.0 -695366.12500 .
3.1700 3.1625 3240.4 0.0 -677529.31250 .
3.1800 3.1725 3206.7 0.0 -660100.25000 .
3.1900 3.1825 3163.9 0.0 -643071.12500 .
3.2000 3.1925 3214.5 0.0 -626433.56250 .
3.2100 3.2025 3236.6 0.0 -610179.31250 .
3.2200 3.2125 3199.6 0.0 -594300.43750 .
3.2300 3.2225 3194.9 0.0 -578789.56250 .
3.2400 3.2325 3174.9 0.0 -563638.75000 .
3.2500 3.2425 3224.0 0.0 -548840.43750 .
3.2600 3.2525 3191.7 0.0 -534388.06250 .
3.2700 3.2625 3237.1 0.0 -520273.25000 .
3.2800 3.2725 3117.4 0.0 -506489.84375 .
3.2900 3.2825 3212.3 0.0 -493030.46875 .
3.3000 3.2925 3220.7 0.0 -479888.81250 .
3.3100 3.3025 3198.2 0.0 -467057.50000 .
3.3200 3.3125 3176.3 0.0 -454530.37500 .
3.3300 3.3225 3195.4 0.0 -442301.21875 .
3.3400 3.3325 3207.5 0.0 -430363.12500 .
3.3500 3.3425 3218.6 0.0 -418710.62500 .
3.3600 3.3525 3231.1 0.0 -407337.09375 .
3.3700 3.3625 3143.6 0.0 -396236.96875 .
3.3800 3.3725 3212.5 0.0 -385404.03125 .
3.3900 3.3825 3216.6 0.0 -374832.96875 .
3.4000 3.3925 3229.8 0.0 -364517.75000 .
3.4100 3.4025 3210.6 0.0 -354453.21875 .
3.4200 3.4125 3151.2 0.0 -344634.00000 .
3.4300 3.4225 3208.7 0.0 -335054.37500 .
3.4400 3.4325 3200.2 0.0 -325709.37500 .
3.4500 3.4425 3218.0 0.0 -316593.78125 .
3.4600 3.4525 3174.8 0.0 -307702.84375 .
3.4700 3.4625 3173.8 0.0 -299031.56250 .
3.4800 3.4725 3239.1 0.0 -290574.93750 .
3.4900 3.4825 3220.9 0.0 -282328.46875 .
3.5000 3.4925 3209.2 0.0 -274287.37500 .
3.5100 3.5025 3141.7 0.0 -266447.12500 .
3.5200 3.5125 3226.7 0.0 -258803.45313 .
3.5300 3.5225 3218.4 0.0 -251351.70313 .
3.5400 3.5325 3213.8 0.0 -244088.15625 .
3.5500 3.5425 3165.0 0.0 -237007.85938 .
3.5600 3.5525 3204.3 0.0 -230107.23438 .
3.5700 3.5625 3202.7 0.0 -223382.25000 .
3.5800 3.5725 3244.9 0.0 -216828.64063 .
3.5900 3.5825 3226.4 0.0 -210442.71875 .
3.6000 3.5925 3145.4 0.0 -204220.73438 .
3.6100 3.6025 3195.3 0.0 -198158.96875 .
3.6200 3.6125 3251.2 0.0 -192253.57813 .
3.6300 3.6225 3219.5 0.0 -186501.14063 .
3.6400 3.6325 3204.4 0.0 -180898.34375 .
3.6500 3.6425 3177.5 0.0 -175441.46875 .
3.6600 3.6525 3226.3 0.0 -170127.35938 .
3.6700 3.6625 3215.9 0.0 -164952.65625 .
3.6800 3.6725 3255.1 0.0 -159914.09375 .
3.6900 3.6825 3149.8 0.0 -155008.53125 .
3.7000 3.6925 3234.6 0.0 -150232.89063 .
3.7100 3.7025 3232.0 0.0 -145584.17188 .
3.7200 3.7125 3247.5 0.0 -141059.35938 .
3.7300 3.7225 3183.5 0.0 -136655.59375 .
3.7400 3.7325 3192.7 0.0 -132369.96875 .
3.7500 3.7425 3239.6 0.0 -128199.71094 .
3.7600 3.7525 3239.0 0.0 -124142.17188 .
3.7700 3.7625 3237.6 0.0 -120194.63281 .
3.7800 3.7725 3191.7 0.0 -116354.45313 .
3.7900 3.7825 3205.3 0.0 -112619.07031 .
3.8000 3.7925 3260.1 0.0 -108985.93750 .
3.8100 3.8025 3241.3 0.0 -105452.67188 .
3.8200 3.8125 3251.6 0.0 -102016.82813 .
3.8300 3.8225 3150.3 0.0 -98676.04688 .
3.8400 3.8325 3262.7 0.0 -95428.11719 .
3.8500 3.8425 3273.1 0.0 -92270.64063 .
3.8600 3.8525 3244.9 0.0 -89201.48438 .
3.8700 3.8625 3208.1 0.0 -86218.50000 .
3.8800 3.8725 3229.2 0.0 -83319.48438 .
3.8900 3.8825 3249.7 0.0 -80502.54688 .
3.9000 3.8925 3243.7 0.0 -77765.51563 .
3.9100 3.9025 3276.5 0.0 -75106.44531 .
3.9200 3.9125 3191.4 0.0 -72523.37500 .
3.9300 3.9225 3255.8 0.0 -70014.50000 .
3.9400 3.9325 3272.9 0.0 -67577.86719 .
3.9500 3.9425 3272.4 0.0 -65211.66406 .
3.9600 3.9525 3192.5 0.0 -62914.21875 .
3.9700 3.9625 3240.1 0.0 -60683.69531 .
3.9800 3.9725 3276.3 0.0 -58518.42578 .
3.9900 3.9825 3270.1 0.0 -56416.68750 .
4.0000 3.9925 3283.9 0.0 -54377.00000 .
4.0100 4.0025 3192.9 0.0 -52397.59766 .
4.0200 4.0125 3268.3 0.0 -50477.17188 .
4.0300 4.0225 3311.1 0.0 -48613.91797 .
4.0400 4.0325 3286.0 0.0 -46806.58203 .
4.0500 4.0425 3260.5 0.0 -45053.58984 .
4.0600 4.0525 3242.1 0.0 -43353.57813 .
4.0700 4.0625 3290.5 0.0 -41705.08984 .
4.0800 4.0725 3284.5 0.0 -40106.88672 .
4.0900 4.0825 3316.4 0.0 -38557.54297 .
4.1000 4.0925 3224.2 0.0 -37055.83984 .
4.1100 4.1025 3276.1 0.0 -35600.41406 .
4.1200 4.1125 3307.2 0.0 -34190.17188 .
4.1300 4.1225 3333.9 0.0 -32823.72656 .
4.1400 4.1325 3302.6 0.0 -31500.10742 .
4.1500 4.1425 3229.7 0.0 -30217.93750 .
4.1600 4.1525 3304.7 0.0 -28976.31055 .
4.1700 4.1625 3333.0 0.0 -27773.97266 .
4.1800 4.1725 3301.7 0.0 -26609.95313 .
4.1900 4.1825 3263.8 0.0 -25483.10547 .
4.2000 4.1925 3306.6 0.0 -24392.51758 .
4.2100 4.2025 3322.1 0.0 -23337.05664 .
4.2200 4.2125 3313.4 0.0 -22315.89063 .
4.2300 4.2225 3343.6 0.0 -21327.94531 .
4.2400 4.2325 3234.0 0.0 -20372.39453 .
4.2500 4.2425 3321.9 0.0 -19448.24023 .
4.2600 4.2525 3315.3 0.0 -18554.63086 .
4.2700 4.2625 3348.8 0.0 -17690.75781 .
4.2800 4.2725 3267.7 0.0 -16855.67188 .
4.2900 4.2825 3320.8 0.0 -16048.66699 .
4.3000 4.2925 3319.3 0.0 -15268.83301 .
4.3100 4.3025 3342.3 0.0 -14515.48047 .
4.3200 4.3125 3348.5 0.0 -13787.75586 .
4.3300 4.3225 3274.4 0.0 -13084.99219 .
4.3400 4.3325 3331.9 0.0 -12406.39844 .
4.3500 4.3425 3356.1 0.0 -11751.34082 .
4.3600 4.3525 3361.8 0.0 -11119.04785 .
4.3700 4.3625 3310.5 0.0 -10508.90723 .
4.3800 4.3725 3314.7 0.0 -9920.20703 .
4.3900 4.3825 3373.5 0.0 -9352.36426 .
4.4000 4.3925 3360.0 0.0 -8804.70020 .
4.4100 4.4025 3370.9 0.0 -8276.65332 .
4.4200 4.4125 3319.5 0.0 -7767.58936 .
4.4300 4.4225 3365.7 0.0 -7276.97900 .
4.4400 4.4325 3374.2 0.0 -6804.20215 .
4.4500 4.4425 3377.6 0.0 -6348.76563 .
4.4600 4.4525 3363.4 0.0 -5910.09131 .
4.4700 4.4625 3330.8 0.0 -5487.69531 .
4.4800 4.4725 3402.4 0.0 -5081.02295 .
4.4900 4.4825 3396.7 0.0 -4689.63281 .
4.5000 4.4925 3419.5 0.0 -4313.00732 .
4.5100 4.5025 3322.0 0.0 -3950.68359 .
4.5200 4.5125 3421.0 0.0 -3602.24756 .
4.5300 4.5225 3398.1 0.0 -3267.19434 .
4.5400 4.5325 3424.3 0.0 -2945.13477 .
4.5500 4.5425 3425.6 0.0 -2635.62524 .
4.5600 4.5525 3361.4 0.0 -2338.28271 .
4.5700 4.5625 3404.0 0.0 -2052.67334 .
4.5800 4.5725 3434.6 0.0 -1778.44470 .
4.5900 4.5825 3441.0 0.0 -1515.19604 .
4.6000 4.5925 3388.5 0.0 -1262.57800 .
4.6100 4.6025 3411.4 0.0 -1020.21936 .
4.6200 4.6125 3454.8 0.0 -787.79559 .
4.6300 4.6225 3442.2 0.0 -564.94385 .
4.6400 4.6325 3477.0 0.0 -351.36386 .
4.6500 4.6425 3365.1 0.0 -146.71573 .
4.6600 4.6525 3460.0 0.0 49.29263 .
4.6700 4.6625 3466.3 0.0 236.97772 .
4.6800 4.6725 3474.1 0.0 416.61548 .
4.6900 4.6825 3397.2 0.0 588.49762 .
4.7000 4.6925 3450.9 0.0 752.89624 .
4.7100 4.7025 3476.4 0.0 910.08514 .
4.7200 4.7125 3488.3 0.0 1060.31152 .
4.7300 4.7225 3479.7 0.0 1203.83899 .
4.7400 4.7325 3441.8 0.0 1340.90076 .
4.7500 4.7425 3460.7 0.0 1471.74341 .
4.7600 4.7525 3520.1 0.0 1596.59998 .
4.7700 4.7625 3478.8 0.0 1715.67651 .
4.7800 4.7725 3468.4 0.0 1829.20483 .
4.7900 4.7825 3471.4 0.0 1937.38623 .
4.8000 4.7925 3546.0 0.0 2040.43091 .
4.8100 4.8025 3519.7 0.0 2138.53271 .
4.8200 4.8125 3551.3 0.0 2231.88330 .
4.8300 4.8225 3448.9 0.0 2320.66748 .
4.8400 4.8325 3535.3 0.0 2405.06885 .
4.8500 4.8425 3550.2 0.0 2485.25513 .
4.8600 4.8525 3548.0 0.0 2561.40112 .
4.8700 4.8625 3521.7 0.0 2633.66431 .
4.8800 4.8725 3516.5 0.0 2702.20801 .
4.8900 4.8825 3529.4 0.0 2767.18115 .
4.9000 4.8925 3590.4 0.0 2828.73364 .
4.9100 4.9025 3560.0 0.0 2887.00830 .
4.9200 4.9125 3500.1 0.0 2942.14600 .
4.9300 4.9225 3558.4 0.0 2994.27563 .
4.9400 4.9325 3591.7 0.0 3043.53271 .
4.9500 4.9425 3596.4 0.0 3090.03467 .
4.9600 4.9525 3581.1 0.0 3133.91333 .
4.9700 4.9625 3525.7 0.0 3175.27563 .
4.9800 4.9725 3601.4 0.0 3214.24072 .
4.9900 4.9825 3641.0 0.0 3250.91333 .
5.0000 4.9925 3616.8 0.0 3285.40332 .
5.0100 5.0025 3555.5 0.0002813 3317.81030 3333.29761
5.0200 5.0125 3613.2 0.0002768 3348.23047 3364.28418
5.0300 5.0225 3649.9 0.0002740 3376.76050 3393.41479
5.0400 5.0325 3633.4 0.0002752 3403.49146 3533.00830
5.0500 5.0425 3649.6 0.0002740 3428.51123 3561.20264
5.0600 5.0525 3555.9 0.0002812 3451.90527 3587.89380
5.0700 5.0625 3656.3 0.0002735 3473.75513 3613.17529
5.0800 5.0725 3672.9 0.0002723 3494.13745 3637.12939
5.0900 5.0825 3693.6 0.0002707 3513.13135 3659.84277
5.1000 5.0925 3623.7 0.0002760 3530.80688 3681.39551
5.1100 5.1025 3666.8 0.0002727 3547.23608 3701.87012
5.1200 5.1125 3695.0 0.0002706 3562.48657 3721.34180
5.1300 5.1225 3717.7 0.0002690 3576.62280 3739.88818
5.1400 5.1325 3694.5 0.0002707 3589.70483 3757.58472
5.1500 5.1425 3652.1 0.0002738 3601.79712 3774.50464
5.1600 5.1525 3714.8 0.0002692 3612.95386 3790.72021
5.1700 5.1625 3755.8 0.0002663 3623.23291 3806.30444
5.1800 5.1725 3730.0 0.0002681 3632.68286 3821.32617
5.1900 5.1825 3711.2 0.0002695 3641.35938 3835.85986
5.2000 5.1925 3723.9 0.0002685 3649.30957 3849.97461
5.2100 5.2025 3766.7 0.0002655 3656.58057 3863.74316
5.2200 5.2125 3796.3 0.0002634 3663.21582 3877.23657
5.2300 5.2225 3808.0 0.0002626 3669.25879 3890.53174
5.2400 5.2325 3710.6 0.0002695 3674.75122 3903.70044
5.2500 5.2425 3814.8 0.0002621 3679.73169 3916.82642
5.2600 5.2525 3826.9 0.0002613 3684.23853 3929.98950
5.2700 5.2625 3851.4 0.0002596 3688.30786 3943.27856
5.2800 5.2725 3788.8 0.0002639 3691.97217 3956.78442
5.2900 5.2825 3844.1 0.0002601 3695.26343 3970.61060
5.3000 5.2925 3867.1 0.0002586 3698.21533 3984.86499
5.3100 5.3025 3918.1 0.0002552 3700.85571 3999.66919
5.3200 5.3125 3929.5 0.0002545 3703.21509 4015.16260
5.3300 5.3225 3874.3 0.0002581 3705.31763 4031.49634
5.3400 5.3325 3942.1 0.0002537 3707.18970 4048.85083
5.3500 5.3425 4015.2 0.0002491 3708.85571 4067.43384
5.3600 5.3525 4014.8 0.0002491 3710.33887 4087.49194
5.3700 5.3625 4023.1 0.0002486 3711.66064 4109.32568
5.3800 5.3725 4048.8 0.0002470 3712.84204 4133.31445
5.3900 5.3825 4159.1 0.0002404 3713.90186 4159.96436
5.4000 5.3925 4188.1 0.0002388 3714.85913 4190.02686
5.4100 5.4025 4278.3 0.0002337 3715.73193 4224.73438
5.4200 5.4125 4248.1 0.0002354 3716.53418 4266.29590
5.4300 5.4225 4437.4 0.0002254 3717.28418 4318.84082
5.4400 5.4325 4540.2 0.0002203 3717.99512 4389.98340
5.4500 5.4425 4736.5 0.0002111 3718.68115 4493.09814
5.4600 5.4525 4848.0 0.0002063 3719.35474 4649.91553
5.4700 5.4625 5141.9 0.0001945 3720.02808 4892.37793
5.4800 5.4725 5542.7 0.0001804 3720.71143 5261.83887
5.4900 5.4825 6051.0 0.0001653 3721.41650 5803.37012
5.5000 5.4925 6628.1 0.0001509 3722.15234 6553.83447
5.5100 5.5025 7280.6 0.0001374 3722.92871 7524.78027
5.5200 5.5125 8151.0 0.0001227 3723.75220 8684.04492
5.5300 5.5225 9052.3 0.0001105 3724.63257 9941.04688
5.5400 5.5325 9761.7 0.0001024 3725.57520 11139.07715
5.5500 5.5425 10403.3 0.0000961 3726.58716 12062.09375
5.5600 5.5525 10579.4 0.0000945 3727.67505 12484.73242
5.5700 5.5625 10711.6 0.0000934 3728.84326 12286.76074
5.5800 5.5725 10529.6 0.0000950 3730.09790 11541.12109
5.5900 5.5825 10127.2 0.0000987 3731.44165 10458.61328
5.6000 5.5925 9403.7 0.0001063 3732.87842 9265.93457
5.6100 5.6025 8936.3 0.0001119 3734.41284 8137.80908
5.6200 5.6125 8478.9 0.0001179 3736.04785 7182.58496
5.6300 5.6225 7954.6 0.0001257 3737.78540 6447.38916
5.6400 5.6325 7516.3 0.0001330 3739.62695 5931.25586
5.6500 5.6425 7001.2 0.0001428 3741.57690 5603.00537
5.6600 5.6525 6795.5 0.0001472 3743.63330 5419.18408
5.6700 5.6625 6568.9 0.0001522 3745.80078 5337.62939
5.6800 5.6725 6369.7 0.0001570 3748.07813 5324.78613
5.6900 5.6825 6098.3 0.0001640 3750.46509 5357.63623
5.7000 5.6925 6055.1 0.0001651 3752.96411 5422.38086
5.7100 5.7025 6034.8 0.0001657 3755.57275 5511.95459
5.7200 5.7125 6003.6 0.0001666 3758.29321 5623.68262
5.7300 5.7225 5979.8 0.0001672 3761.12378 5757.60693
5.7400 5.7325 5911.5 0.0001692 3764.06372 5915.53613
5.7500 5.7425 6065.9 0.0001649 3767.11133 6100.64063
5.7600 5.7525 6217.3 0.0001608 3770.26709 6317.49365
5.7700 5.7625 6329.0 0.0001580 3773.52905 6572.55176
5.7800 5.7725 6495.7 0.0001539 3776.89526 6875.40234
5.7900 5.7825 6836.2 0.0001463 3780.36353 7241.51758
5.8000 5.7925 7353.1 0.0001360 3783.93335 7697.96191
5.8100 5.8025 7961.4 0.0001256 3787.60205 8294.41797
5.8200 5.8125 8825.4 0.0001133 3791.36841 9122.44824
5.8300 5.8225 9926.8 0.0001007 3795.22900 10345.15039
5.8400 5.8325 12027.7 0.0000831 3799.18237 12235.61035
5.8500 5.8425 15160.1 0.0000660 3803.22583 15214.46387
5.8600 5.8525 18992.7 0.0000527 3807.35693 19865.40234
5.8700 5.8625 25524.2 0.0000392 3811.57373 26897.58984
5.8800 5.8725 35035.5 0.00002854 3815.87305 37025.03516
5.8900 5.8825 48226.0 0.00002074 3820.25098 50753.69922
5.9000 5.8925 65138.3 0.00001535 3824.70703 68105.71875
5.9100 5.9025 86009.5 0.00001163 3829.23730 88344.89063
5.9200 5.9125 106270.5 9.41e-6 3833.83984 109767.15625
5.9300 5.9225 128812.0 7.76e-6 3838.51001 129597.89844
5.9400 5.9325 145637.8 6.87e-6 3843.24609 144155.76563
5.9500 5.9425 152169.5 6.57e-6 3848.04517 149800.17188
5.9600 5.9525 146973.7 6.80e-6 3852.90454 144846.17188
5.9700 5.9625 133290.8 7.50e-6 3857.82129 130783.35938
5.9800 5.9725 112574.5 8.88e-6 3862.79175 111187.73438
5.9900 5.9825 90451.0 0.00001106 3867.81348 89779.62500
6.0000 5.9925 69355.1 0.00001442 3872.88428 69403.91406
6.0100 6.0025 50543.8 0.00001978 3877.99927 51833.92188
6.0200 6.0125 37920.9 0.00002637 3883.15723 37864.49609
6.0300 6.0225 28322.0 0.0000353 3888.35596 27515.70313
6.0400 6.0325 21585.1 0.0000463 3893.59082 20304.70898
6.0500 6.0425 16395.2 0.0000610 3898.85889 15523.71484
6.0600 6.0525 13408.9 0.0000746 3904.15918 12458.41016
6.0700 6.0625 11350.0 0.0000881 3909.48877 10514.78223
6.0800 6.0725 9790.9 0.0001021 3914.84351 9261.37402
6.0900 6.0825 8722.3 0.0001146 3920.22144 8416.29297
6.1000 6.0925 7767.7 0.0001287 3925.61938 7810.30029
6.1100 6.1025 7236.6 0.0001382 3931.03662 7348.00684
6.1200 6.1125 6889.2 0.0001452 3936.46826 6977.51172
6.1300 6.1225 6533.9 0.0001530 3941.91455 6670.49463
6.1400 6.1325 6206.3 0.0001611 3947.37036 6410.72510
6.1500 6.1425 5947.5 0.0001681 3952.83521 6188.06445
6.1600 6.1525 5839.0 0.0001713 3958.30396 5995.54199
6.1700 6.1625 5690.4 0.0001757 3963.77930 5827.99219
6.1800 6.1725 5585.2 0.0001790 3969.25513 5681.38477
6.1900 6.1825 5348.9 0.0001870 3974.73047 5552.49414
6.2000 6.1925 5308.6 0.0001884 3980.20264 5438.69287
6.2100 6.2025 5273.6 0.0001896 3985.67163 5337.81836
6.2200 6.2125 5220.3 0.0001916 3991.13306 5248.08301
6.2300 6.2225 5069.7 0.0001973 3996.58740 5167.99121
6.2400 6.2325 4987.0 0.0002005 4002.03174 5096.28857
6.2500 6.2425 5002.9 0.0001999 4007.46265 5031.91504
6.2600 6.2525 4986.5 0.0002005 4012.88086 4973.97314
6.2700 6.2625 4895.0 0.0002043 4018.28516 4921.69434
6.2800 6.2725 4812.9 0.0002078 4023.67285 4874.42236
6.2900 6.2825 4812.6 0.0002078 4029.04126 4831.59229
6.3000 6.2925 4797.3 0.0002085 4034.39111 4792.71582
6.3100 6.3025 4788.6 0.0002088 4039.72046 4757.36572
6.3200 6.3125 4749.4 0.0002106 4045.02832 4725.17725
6.3300 6.3225 4599.3 0.0002174 4050.31323 4695.82178
6.3400 6.3325 4689.3 0.0002133 4055.57422 4669.01904
6.3500 6.3425 4680.0 0.0002137 4060.80884 4644.51855
6.3600 6.3525 4651.9 0.0002150 4066.01904 4622.10107
6.3700 6.3625 4575.0 0.0002186 4071.20288 4601.57129
6.3800 6.3725 4604.8 0.0002172 4076.35767 4582.75488
6.3900 6.3825 4599.9 0.0002174 4081.48535 4565.49805
6.4000 6.3925 4573.7 0.0002186 4086.58252 4549.66211
6.4100 6.4025 4580.6 0.0002183 4091.65161 4535.12744
6.4200 6.4125 4479.2 0.0002233 4096.68848 4521.78027
6.4300 6.4225 4521.2 0.0002212 4101.69678 4509.52295
6.4400 6.4325 4558.6 0.0002194 4106.67285 4498.26367
6.4500 6.4425 4539.2 0.0002203 4111.61768 4487.92432
6.4600 6.4525 4440.5 0.0002252 4116.53076 4478.43115
6.4700 6.4625 4474.9 0.0002235 4121.41211 4464.00732
6.4800 6.4725 4481.3 0.0002232 4126.26123 4456.13770
6.4900 6.4825 4485.5 0.0002229 4131.07813 4448.92920
6.5000 6.4925 4472.8 0.0002236 4135.86377 4442.33447
6.5100 6.5025 4386.7 0.0002280 4140.61719 4436.30518
6.5200 6.5125 4410.5 0.0002267 4145.33691 4430.80127
6.5300 6.5225 4439.0 0.0002253 4150.02539 4425.78613
6.5400 6.5325 4417.0 0.0002264 4154.68262 4421.22559
6.5500 6.5425 4349.1 0.0002299 4159.30811 4417.08594
6.5600 6.5525 4362.0 0.0002293 4163.90381 4413.34033
6.5700 6.5625 4395.7 0.0002275 4168.46777 4409.96338
6.5800 6.5725 4398.0 0.0002274 4172.99854 4406.92529
6.5900 6.5825 4375.0 0.0002286 4177.50244 4404.20850
6.6000 6.5925 4291.4 0.0002330 4181.97559 4401.79004
6.6100 6.6025 4374.6 0.0002286 4186.42041 4399.65234
6.6200 6.6125 4373.2 0.0002287 4190.83545 4397.77734
6.6300 6.6225 4360.1 0.0002294 4195.22363 4396.14648
6.6400 6.6325 4293.7 0.0002329 4199.58545 4394.74902
6.6500 6.6425 4314.7 0.0002318 4203.91943 4393.56836
6.6600 6.6525 4344.3 0.0002302 4208.22900 4392.59229
6.6700 6.6625 4349.8 0.0002299 4212.51318 4391.80957
6.6800 6.6725 4317.9 0.0002316 4216.77295 4391.20850
6.6900 6.6825 4259.1 0.0002348 4221.01123 4390.77832
6.7000 6.6925 4323.8 0.0002313 4225.22656 4390.51172
6.7100 6.7025 4346.3 0.0002301 4229.41992 4390.39746
6.7200 6.7125 4315.7 0.0002317 4233.59326 4390.43018
6.7300 6.7225 4264.0 0.0002345 4237.74707 4390.60059
6.7400 6.7325 4280.2 0.0002336 4241.88330 4390.90283
6.7500 6.7425 4304.1 0.0002323 4246.00195 4391.32959
6.7600 6.7525 4318.4 0.0002316 4250.10547 4391.87646
6.7700 6.7625 4317.3 0.0002316 4254.19189 4392.53662
6.7800 6.7725 4225.3 0.0002367 4258.26611 4393.30371
6.7900 6.7825 4295.9 0.0002328 4262.32617 4394.17822
6.8000 6.7925 4297.3 0.0002327 4266.37646 4395.15088
6.8100 6.8025 4315.3 0.0002317 4270.41504 4396.21924
6.8200 6.8125 4247.4 0.0002354 4274.44482 4397.38135
6.8300 6.8225 4273.7 0.0002340 4278.46729 4398.63281
6.8400 6.8325 4295.8 0.0002328 4282.48291 4399.96973
6.8500 6.8425 4337.1 0.0002306 4286.49316 4401.38916
6.8600 6.8525 4309.7 0.0002320 4290.50146 4290.49951
6.8700 6.8625 4241.2 0.0002358 4294.50293 4294.50244
6.8800 6.8725 4286.2 0.0002333 4298.50391 4298.50439
6.8900 6.8825 4334.6 0.0002307 4302.50586 4302.50732
6.9000 6.8925 4300.4 0.0002325 4306.51025 4306.50879
6.9100 6.9025 4269.3 0.0002342 4310.51416 4310.51514
6.9200 6.9125 4266.7 0.0002344 4314.52539 4314.52490
6.9300 6.9225 4305.1 0.0002323 4318.54004 4318.53955
6.9400 6.9325 4326.5 0.0002311 4322.56201 4322.56152
6.9500 6.9425 4323.2 0.0002313 4326.59082 4326.59180
6.9600 6.9525 4248.5 0.0002354 4330.62744 4330.62988
6.9700 6.9625 4304.1 0.0002323 4334.67871 4334.68018
6.9800 6.9725 4348.2 0.0002300 4338.74023 4338.74072
6.9900 6.9825 4343.0 0.0002303 4342.81543 4342.81689
7.0000 6.9925 4272.8 0.0002340 4346.90723 4346.90576
7.0100 7.0025 4316.9 0.0002316 4351.01172 4354.81494
7.0200 7.0125 4337.3 0.0002306 4355.13477 4359.00684
7.0300 7.0225 4362.0 0.0002293 4359.27734 4363.21973
7.0400 7.0325 4338.5 0.0002305 4363.44043 4367.45361
7.0500 7.0425 4298.9 0.0002326 4367.62402 4371.71094
7.0600 7.0525 4334.0 0.0002307 4371.83203 4375.99414
7.0700 7.0625 4362.6 0.0002292 4376.06201 4380.30371
7.0800 7.0725 4383.6 0.0002281 4380.31982 4384.64111
7.0900 7.0825 4311.8 0.0002319 4384.60400 4389.00732
7.1000 7.0925 4321.4 0.0002314 4388.91748 4393.40479
7.1100 7.1025 4386.9 0.0002280 4393.25732 4397.83398
7.1200 7.1125 4369.8 0.0002288 4397.63135 4402.29492
7.1300 7.1225 4378.4 0.0002284 4402.03467 4406.79297
7.1400 7.1325 4298.1 0.0002327 4406.47266 4411.32666
7.1500 7.1425 4379.4 0.0002283 4410.94531 4415.89600
7.1600 7.1525 4359.7 0.0002294 4415.45459 4420.50488
7.1700 7.1625 4399.3 0.0002273 4420.00146 4425.15430
7.1800 7.1725 4344.1 0.0002302 4424.58252 4429.84375
7.1900 7.1825 4353.9 0.0002297 4429.20557 4434.57910
7.2000 7.1925 4382.7 0.0002282 4433.86865 4439.35693
7.2100 7.2025 4423.1 0.0002261 4438.57422 4444.17871
7.2200 7.2125 4414.2 0.0002265 4443.32129 4449.04736
7.2300 7.2225 4344.9 0.0002302 4448.11328 4453.96533
7.2400 7.2325 4395.6 0.0002275 4452.95117 4458.93115
7.2500 7.2425 4443.7 0.0002250 4457.83350 4463.94824
7.2600 7.2525 4418.7 0.0002263 4462.76367 4469.01611
7.2700 7.2625 4393.2 0.0002276 4467.74121 4474.13672
7.2800 7.2725 4395.4 0.0002275 4472.76709 4492.31055
7.2900 7.2825 4432.6 0.0002256 4477.84473 4497.77197
7.3000 7.2925 4480.1 0.0002232 4482.97070 4503.29590
7.3100 7.3025 4474.9 0.0002235 4488.15283 4508.88623
7.3200 7.3125 4376.7 0.0002285 4493.38428 4514.54053
7.3300 7.3225 4461.5 0.0002241 4498.67139 4520.25928
7.3400 7.3325 4503.3 0.0002221 4504.01123 4526.04736
7.3500 7.3425 4511.8 0.0002216 4509.40918 4531.90723
7.3600 7.3525 4470.1 0.0002237 4514.86133 4537.83838
7.3700 7.3625 4496.4 0.0002224 4520.36914 4543.83984
7.3800 7.3725 4525.5 0.0002210 4525.93555 4549.91699
7.3900 7.3825 4580.8 0.0002183 4531.56201 4556.06885
7.4000 7.3925 4570.8 0.0002188 4537.24805 4562.29736
7.4100 7.4025 4523.9 0.0002210 4542.99219 4568.60645
7.4200 7.4125 4584.1 0.0002181 4548.79639 4574.99609
7.4300 7.4225 4644.2 0.0002153 4554.66162 4581.46484
7.4400 7.4325 4670.9 0.0002141 4560.59229 4588.01660
7.4500 7.4425 4643.4 0.0002154 4566.58057 4594.65576
7.4600 7.4525 4673.1 0.0002140 4572.63184 4601.37891
7.4700 7.4625 4738.4 0.0002110 4578.74854 4608.19189
7.4800 7.4725 4791.4 0.0002087 4584.92822 4615.09668
7.4900 7.4825 4820.8 0.0002074 4591.17188 4622.08936
7.5000 7.4925 4765.6 0.0002098 4597.47949 4629.17969
7.5100 7.5025 4871.9 0.0002053 4603.85547 4636.36572
7.5200 7.5125 4930.5 0.0002028 4610.29395 4643.64551
7.5300 7.5225 4948.6 0.0002021 4616.79883 4651.02930
7.5400 7.5325 4943.7 0.0002023 4623.36914 4658.51465
7.5500 7.5425 4998.0 0.0002001 4630.00586 4666.10400
7.5600 7.5525 5058.0 0.0001977 4636.70947 4673.79883
7.5700 7.5625 5104.3 0.0001959 4643.47998 4681.60645
7.5800 7.5725 5126.2 0.0001951 4650.31641 4689.52539
7.5900 7.5825 5061.8 0.0001976 4657.22266 4697.56055
7.6000 7.5925 5126.2 0.0001951 4664.19336 4705.71338
7.6100 7.6025 5161.3 0.0001938 4671.23242 4713.98828
7.6200 7.6125 5161.1 0.0001938 4678.33887 4722.39014
7.6300 7.6225 5091.2 0.0001964 4685.51318 4730.92139
7.6400 7.6325 5081.3 0.0001968 4692.75391 4739.58594
7.6500 7.6425 5122.1 0.0001952 4700.06299 4748.38867
7.6600 7.6525 5114.3 0.0001955 4707.44092 4757.33545
7.6700 7.6625 5063.0 0.0001975 4714.88574 4766.43066
7.6800 7.6725 4979.5 0.0002008 4722.39600 4775.68311
7.6900 7.6825 5019.4 0.0001992 4729.97559 4785.09375
7.7000 7.6925 5009.3 0.0001996 4737.62158 4794.67383
7.7100 7.7025 4999.2 0.0002000 4745.33301 4804.43115
7.7200 7.7125 4919.0 0.0002033 4753.11230 4814.37207
7.7300 7.7225 4891.6 0.0002044 4760.95996 4824.50830
7.7400 7.7325 4932.7 0.0002027 4768.87158 4834.84961
7.7500 7.7425 4931.4 0.0002028 4776.84863 4845.40625
7.7600 7.7525 4905.1 0.0002039 4784.89111 4856.19287
7.7700 7.7625 4819.7 0.0002075 4793.00146 4867.22363
7.7800 7.7725 4878.8 0.0002050 4801.17529 4878.51465
7.7900 7.7825 4887.8 0.0002046 4809.41504 4890.08789
7.8000 7.7925 4875.1 0.0002051 4817.71729 4901.95752
7.8100 7.8025 4821.3 0.0002074 4826.08203 4914.15430
7.8200 7.8125 4852.1 0.0002061 4834.51318 4926.70166
7.8300 7.8225 4875.4 0.0002051 4843.00684 4939.62988
7.8400 7.8325 4896.5 0.0002042 4851.56104 4952.97607
7.8500 7.8425 4886.9 0.0002046 4860.17725 4966.78027
7.8600 7.8525 4806.4 0.0002081 4868.85400 4981.08936
7.8700 7.8625 4879.6 0.0002049 4877.59277 4995.96045
7.8800 7.8725 4915.8 0.0002034 4886.39014 5011.45605
7.8900 7.8825 4927.0 0.0002030 4895.24805 5027.64990
7.9000 7.8925 4859.9 0.0002058 4904.16504 5044.63477
7.9100 7.9025 4906.7 0.0002038 4913.13916 5062.51758
7.9200 7.9125 4946.9 0.0002021 4922.17041 5081.43018
7.9300 7.9225 4990.9 0.0002004 4931.25879 5101.53467
7.9400 7.9325 4992.4 0.0002003 4940.40234 5123.04883
7.9500 7.9425 4932.8 0.0002027 4949.60156 5146.27832
7.9600 7.9525 5031.0 0.0001988 4958.85303 5171.67432
7.9700 7.9625 5085.5 0.0001966 4968.15967 5199.94580
7.9800 7.9725 5137.7 0.0001946 4977.52051 5232.24756
7.9900 7.9825 5109.5 0.0001957 4986.93066 5270.47852
8.0000 7.9925 5200.6 0.0001923 4996.39404 5317.68848
8.0100 8.0025 5311.0 0.0001883 5005.90625 5378.60791
8.0200 8.0125 5432.5 0.0001841 5015.46777 5460.19629
8.0300 8.0225 5567.2 0.0001796 5025.07617 5572.03711
8.0400 8.0325 5660.4 0.0001767 5034.73242 5726.30908
8.0500 8.0425 5995.2 0.0001668 5044.43701 5936.97900
8.0600 8.0525 6337.6 0.0001578 5054.18555 6218.00488
8.0700 8.0625 6694.7 0.0001494 5063.97754 6580.42871
8.0800 8.0725 7062.9 0.0001416 5073.81445 7028.69385
8.0900 8.0825 7529.5 0.0001328 5083.69336 7556.65869
8.1000 8.0925 8010.4 0.0001248 5093.61328 8143.97266
8.1100 8.1025 8373.5 0.0001194 5103.57324 8752.97363
8.1200 8.1125 8612.1 0.0001161 5113.57227 9326.51367
8.1300 8.1225 8555.7 0.0001169 5123.60986 9789.43359
8.1400 8.1325 8619.8 0.0001160 5133.68604 10061.54980
8.1500 8.1425 8491.2 0.0001178 5143.79492 10087.61035
8.1600 8.1525 8279.8 0.0001208 5153.93994 9867.76465
8.1700 8.1625 7912.4 0.0001264 5164.11816 9457.61230
8.1800 8.1725 7687.9 0.0001301 5174.33008 8937.81836
8.1900 8.1825 7522.6 0.0001329 5184.57178 8384.11426
8.2000 8.1925 7317.8 0.0001367 5194.84375 7854.35352
8.2100 8.2025 7184.6 0.0001392 5205.14697 7387.04541
8.2200 8.2125 6981.5 0.0001432 5215.47510 7003.68652
8.2300 8.2225 7036.0 0.0001421 5225.83057 6712.05664
8.2400 8.2325 7079.6 0.0001413 5236.21338 6510.25830
8.2500 8.2425 7165.1 0.0001396 5246.61768 6391.29932
8.2600 8.2525 7244.2 0.0001380 5257.04492 6347.74951
8.2700 8.2625 7510.3 0.0001331 5267.49512 6375.95850
8.2800 8.2725 7910.5 0.0001264 5277.96387 6479.44482
8.2900 8.2825 8433.8 0.0001186 5288.45459 6671.26807
8.3000 8.2925 9111.9 0.0001097 5298.96045 6975.04980
8.3100 8.3025 9922.8 0.0001008 5309.48291 7424.18359
8.3200 8.3125 11147.5 0.0000897 5320.02246 8058.54346
8.3300 8.3225 12570.2 0.0000796 5330.57422 8918.23340
8.3400 8.3325 14135.6 0.0000707 5341.14063 10034.36523
8.3500 8.3425 15822.2 0.0000632 5351.71680 11417.75781
8.3600 8.3525 17582.6 0.0000569 5362.30225 13047.13281
8.3700 8.3625 19307.7 0.0000518 5372.89697 14858.30273
8.3800 8.3725 20557.7 0.0000486 5383.50000 16734.89648
8.3900 8.3825 21167.8 0.0000472 5394.10840 18501.58203
8.4000 8.3925 21034.1 0.0000475 5404.72119 19927.86133
8.4100 8.4025 20810.6 0.0000481 5415.33740 20765.22461
8.4200 8.4125 19921.3 0.0000502 5425.95605 20834.90039
8.4300 8.4225 18501.1 0.0000541 5436.57617 20121.98633
8.4400 8.4325 16657.5 0.0000600 5447.19385 18784.35352
8.4500 8.4425 15042.7 0.0000665 5457.81055 17066.34180
8.4600 8.4525 13424.8 0.0000745 5468.42432 15204.85254
8.4700 8.4625 11910.4 0.0000840 5479.03418 13384.48926
8.4800 8.4725 10638.6 0.0000940 5489.63428 11730.33984
8.4900 8.4825 9345.0 0.0001070 5500.23047 10313.94434
8.5000 8.4925 8594.2 0.0001164 5510.81641 9162.22852
8.5100 8.5025 7914.1 0.0001264 5521.39355 8267.99121
8.5200 8.5125 7443.1 0.0001344 5531.95801 7601.46143
8.5300 8.5225 6906.9 0.0001448 5542.50977 7121.52295
8.5400 8.5325 6677.7 0.0001498 5553.04883 6784.93896
8.5500 8.5425 6480.5 0.0001543 5563.56982 6552.57861
8.5600 8.5525 6329.3 0.0001580 5574.07617 6392.61035
8.5700 8.5625 6187.3 0.0001616 5584.56348 6281.19043
8.5800 8.5725 5997.2 0.0001667 5595.03125 6201.65283
8.5900 8.5825 5999.1 0.0001667 5605.47949 6142.97705
8.6000 8.5925 5961.0 0.0001678 5615.90381 6098.16748
8.6100 8.6025 5911.9 0.0001692 5626.30615 6062.91602
8.6200 8.6125 5791.6 0.0001727 5636.68213 6034.57178
8.6300 8.6225 5809.1 0.0001721 5647.03320 6011.47803
8.6400 8.6325 5808.1 0.0001722 5657.35596 5992.55127
8.6500 8.6425 5794.9 0.0001726 5667.64941 5977.04199
8.6600 8.6525 5787.7 0.0001728 5677.91309 5964.39404
8.6700 8.6625 5673.4 0.0001763 5688.14551 5954.17773
8.6800 8.6725 5753.7 0.0001738 5698.34668 5946.04688
8.6900 8.6825 5770.7 0.0001733 5708.51172 5939.71924
8.7000 8.6925 5757.7 0.0001737 5718.64258 5934.95361
8.7100 8.7025 5667.6 0.0001764 5728.73730 5938.65674
8.7200 8.7125 5738.6 0.0001743 5738.79297 5936.55029
8.7300 8.7225 5763.5 0.0001735 5748.80811 5935.49170
8.7400 8.7325 5771.0 0.0001733 5758.78613 5935.35547
8.7500 8.7425 5731.3 0.0001745 5768.72217 5936.03662
8.7600 8.7525 5704.1 0.0001753 5778.61572 5937.43555
8.7700 8.7625 5768.6 0.0001734 5788.46191 5939.47559
8.7800 8.7725 5762.5 0.0001735 5798.26416 5942.08350
8.7900 8.7825 5785.4 0.0001728 5808.02051 5945.19873
8.8000 8.7925 5711.4 0.0001751 5817.72803 5948.76514
8.8100 8.8025 5764.5 0.0001735 5827.38770 5952.73145
8.8200 8.8125 5797.7 0.0001725 5836.99512 5957.05713
8.8300 8.8225 5803.8 0.0001723 5846.55371 5961.70752
8.8400 8.8325 5770.6 0.0001733 5856.06006 5966.64404
8.8500 8.8425 5744.6 0.0001741 5865.51123 5971.83496
8.8600 8.8525 5812.8 0.0001720 5874.90625 5977.25635
8.8700 8.8625 5815.4 0.0001720 5884.24658 5982.88428
8.8800 8.8725 5835.9 0.0001714 5893.53027 5988.69336
8.8900 8.8825 5751.6 0.0001739 5902.75488 5994.66504
8.9000 8.8925 5800.8 0.0001724 5911.92041 6000.78223
8.9100 8.9025 5844.4 0.0001711 5921.02490 6007.02783
8.9200 8.9125 5841.6 0.0001712 5930.06836 6013.38574
8.9300 8.9225 5791.6 0.0001727 5939.04932 6019.84424
8.9400 8.9325 5811.5 0.0001721 5947.96533 6026.38916
8.9500 8.9425 5864.5 0.0001705 5956.81641 6033.01074
8.9600 8.9525 5867.5 0.0001704 5965.60352 6039.69824
8.9700 8.9625 5866.0 0.0001705 5974.32275 6046.43994
8.9800 8.9725 5800.6 0.0001724 5982.97461 6053.22900
8.9900 8.9825 5867.4 0.0001704 5991.55664 6060.05811
9.0000 8.9925 5894.2 0.0001697 6000.06885 6066.91846
9.0100 9.0025 5897.5 0.0001696 6008.50977 6073.80273
9.0200 9.0125 5849.8 0.0001709 6016.87939 6080.70459
9.0300 9.0225 5874.5 0.0001702 6025.17529 6087.61621
9.0400 9.0325 5927.6 0.0001687 6033.39746 6094.53662
9.0500 9.0425 5931.6 0.0001686 6041.54590 6101.45898
9.0600 9.0525 5937.9 0.0001684 6049.61914 6108.37598
9.0700 9.0625 5865.8 0.0001705 6057.61377 6115.28418
9.0800 9.0725 5950.0 0.0001681 6065.53271 6122.18262
9.0900 9.0825 5962.3 0.0001677 6073.37109 6129.06445
9.1000 9.0925 5986.8 0.0001670 6081.13281 6135.92480
9.1100 9.1025 5917.8 0.0001690 6088.81299 6142.76318
9.1200 9.1125 5953.4 0.0001680 6096.41260 6149.57471
9.1300 9.1225 6015.3 0.0001662 6103.92920 6156.35596
9.1400 9.1325 6028.0 0.0001659 6111.36523 6163.10547
9.1500 9.1425 6045.2 0.0001654 6118.71631 6169.82178
9.1600 9.1525 5943.6 0.0001682 6125.98340 6176.49951
9.1700 9.1625 6037.8 0.0001656 6133.16650 6183.14063
9.1800 9.1725 6060.1 0.0001650 6140.26270 6189.73926
9.1900 9.1825 6070.0 0.0001647 6147.27344 6196.29395
9.2000 9.1925 6027.0 0.0001659 6154.19727 6202.80469
9.2100 9.2025 6076.9 0.0001646 6161.03223 6209.26855
9.2200 9.2125 6102.2 0.0001639 6167.77979 6215.68457
9.2300 9.2225 6146.8 0.0001627 6174.43701 6222.05029
9.2400 9.2325 6152.5 0.0001625 6181.00488 6228.36621
9.2500 9.2425 6066.1 0.0001649 6187.48242 6234.63086
9.2600 9.2525 6159.1 0.0001624 6193.86816 6240.84180
9.2700 9.2625 6192.6 0.0001615 6200.16309 6246.99951
9.2800 9.2725 6213.7 0.0001609 6206.36377 6249.30127
9.2900 9.2825 6146.5 0.0001627 6212.47266 6255.41602
9.3000 9.2925 6207.2 0.0001611 6218.48730 6261.47461
9.3100 9.3025 6247.2 0.0001601 6224.40869 6267.47559
9.3200 9.3125 6261.7 0.0001597 6230.23389 6273.41748
9.3300 9.3225 6284.8 0.0001591 6235.96436 6279.30273
9.3400 9.3325 6195.2 0.0001614 6241.59961 6285.12988
9.3500 9.3425 6321.9 0.0001582 6247.13965 6290.90039
9.3600 9.3525 6353.4 0.0001574 6252.57861 6296.61328
9.3700 9.3625 6345.0 0.0001576 6257.92480 6302.26904
9.3800 9.3725 6275.9 0.0001593 6263.17285 6307.86914
9.3900 9.3825 6358.0 0.0001573 6268.32080 6313.41357
9.4000 9.3925 6376.6 0.0001568 6273.37158 6318.90283
9.4100 9.4025 6393.7 0.0001564 6278.32129 6324.33984
9.4200 9.4125 6371.2 0.0001570 6283.17334 6329.72510
9.4300 9.4225 6366.2 0.0001571 6287.92676 6335.05859
9.4400 9.4325 6424.5 0.0001557 6292.57666 6340.34131
9.4500 9.4425 6438.0 0.0001553 6297.12891 6345.58105
9.4600 9.4525 6421.7 0.0001557 6301.57861 6350.77393
9.4700 9.4625 6342.2 0.0001577 6305.92871 6355.92383
9.4800 9.4725 6430.3 0.0001555 6310.17578 6361.03271
9.4900 9.4825 6429.7 0.0001555 6314.32178 6366.10547
9.5000 9.4925 6450.7 0.0001550 6318.36475 6371.14404
9.5100 9.5025 6376.0 0.0001568 6322.30713 6376.15186
9.5200 9.5125 6401.5 0.0001562 6326.14551 6381.13477
9.5300 9.5225 6447.6 0.0001551 6329.88184 6386.09277
9.5400 9.5325 6438.0 0.0001553 6333.51416 6391.03711
9.5500 9.5425 6450.7 0.0001550 6337.04492 6382.93457
9.5600 9.5525 6350.7 0.0001575 6340.47021 6388.08496
9.5700 9.5625 6428.2 0.0001556 6343.79346 6393.23193
9.5800 9.5725 6444.3 0.0001552 6347.01074 6398.38037
9.5900 9.5825 6448.7 0.0001551 6350.12646 6403.54053
9.6000 9.5925 6377.0 0.0001568 6353.13721 6408.72217
9.6100 9.6025 6410.0 0.0001560 6356.04443 6413.93018
9.6200 9.6125 6449.3 0.0001551 6358.84619 6419.18115
9.6300 9.6225 6452.0 0.0001550 6361.54492 6424.48389
9.6400 9.6325 6468.4 0.0001546 6364.13867 6429.85449
9.6500 9.6425 6365.8 0.0001571 6366.62500 6435.30762
9.6600 9.6525 6447.4 0.0001551 6369.01025 6440.85596
9.6700 9.6625 6460.2 0.0001548 6371.29004 6446.52686
9.6800 9.6725 6486.4 0.0001542 6373.46436 6452.33496
9.6900 9.6825 6415.3 0.0001559 6375.53613 6458.30518
9.7000 9.6925 6468.8 0.0001546 6377.50000 6464.46436
9.7100 9.7025 6509.4 0.0001536 6379.35986 6470.84326
9.7200 9.7125 6526.7 0.0001532 6381.11670 6477.47607
9.7300 9.7225 6562.5 0.0001524 6382.76807 6484.39893
9.7400 9.7325 6475.5 0.0001544 6384.31641 6491.66016
9.7500 9.7425 6593.1 0.0001517 6385.75732 6505.16846
9.7600 9.7525 6639.5 0.0001506 6387.09668 6513.34033
9.7700 9.7625 6677.4 0.0001498 6388.32861 6522.02441
9.7800 9.7725 6622.8 0.0001510 6389.45801 6531.29004
9.7900 9.7825 6734.0 0.0001485 6390.48438 6541.23096
9.8000 9.7925 6789.7 0.0001473 6391.40479 6551.94482
9.8100 9.8025 6842.0 0.0001462 6392.22217 6563.55225
9.8200 9.8125 6844.2 0.0001461 6392.93652 6576.19189
9.8300 9.8225 6833.7 0.0001463 6393.54590 6590.03467
9.8400 9.8325 6915.6 0.0001446 6394.05322 6605.28320
9.8500 9.8425 6922.0 0.0001445 6394.45654 6622.19922
9.8600 9.8525 7013.5 0.0001426 6394.75684 6641.12451
9.8700 9.8625 6864.7 0.0001457 6394.95459 6662.52783
9.8800 9.8725 6935.2 0.0001442 6395.05029 6687.08008
9.8900 9.8825 6970.2 0.0001435 6395.04199 6715.79834
9.9000 9.8925 7095.1 0.0001409 6394.93506 6750.21826
9.9100 9.9025 7203.4 0.0001388 6394.72412 6792.70215
9.9200 9.9125 7151.0 0.0001398 6394.41211 6846.82227
9.9300 9.9225 7221.3 0.0001385 6393.99805 6917.85596
9.9400 9.9325 7369.0 0.0001357 6393.48291 7013.30566
9.9500 9.9425 7553.0 0.0001324 6392.86719 7143.38721
9.9600 9.9525 7659.9 0.0001306 6392.15234 7321.25098
9.9700 9.9625 8045.8 0.0001243 6391.33594 7562.77344
9.9800 9.9725 8436.5 0.0001185 6390.42090 7885.65186
9.9900 9.9825 8949.4 0.0001117 6389.40723 8307.60352
10.0000 9.9925 9431.7 0.0001060 6388.29297 8843.71387
10.0100 10.0025 10142.5 0.0000986 6387.08057 9503.01563
10.0200 10.0125 10954.4 0.0000913 6385.77051 10284.70898
10.0300 10.0225 11720.2 0.0000853 6384.36230 11174.41016
10.0400 10.0325 12436.3 0.0000804 6382.85547 12140.63184
10.0500 10.0425 12941.3 0.0000773 6381.25293 13131.48340
10.0600 10.0525 13567.5 0.0000737 6379.55273 14071.97461
10.0700 10.0625 13849.6 0.0000722 6377.75732 14864.77539
10.0800 10.0725 13954.4 0.0000717 6375.86377 15401.55566
10.0900 10.0825 13673.5 0.0000731 6373.87646 15591.46973
10.1000 10.0925 13434.9 0.0000744 6371.79395 15398.19434
10.1100 10.1025 13003.4 0.0000769 6369.61621 14857.99902
10.1200 10.1125 12446.6 0.0000803 6367.34570 14061.69824
10.1300 10.1225 11780.4 0.0000849 6364.97949 13117.62207
10.1400 10.1325 10947.8 0.0000913 6362.52295 12123.11621
10.1500 10.1425 10441.1 0.0000958 6359.97168 11153.19531
10.1600 10.1525 9873.1 0.0001013 6357.32959 10259.76855
10.1700 10.1625 9352.9 0.0001069 6354.59521 9474.34277
10.1800 10.1725 8770.8 0.0001140 6351.76904 8811.30957
10.1900 10.1825 8439.2 0.0001185 6348.85254 8271.48633
10.2000 10.1925 8157.3 0.0001226 6345.84570 7845.84424
10.2100 10.2025 7886.9 0.0001268 6342.75000 7519.30469
10.2200 10.2125 7610.4 0.0001314 6339.56396 7274.15186
10.2300 10.2225 7387.4 0.0001354 6336.29053 7092.69043
10.2400 10.2325 7322.3 0.0001366 6332.92871 6959.04150
10.2500 10.2425 7177.2 0.0001393 6329.47949 6875.20166
10.2600 10.2525 7085.6 0.0001411 6325.94287 6800.84570
10.2700 10.2625 6889.2 0.0001452 6322.32080 6743.43262
10.2800 10.2725 6895.2 0.0001450 6318.61230 6697.68994
10.2900 10.2825 6846.3 0.0001461 6314.81738 6660.04346
10.3000 10.2925 6804.8 0.0001470 6310.94043 6628.13232
10.3100 10.3025 6677.7 0.0001498 6306.97900 6600.41699
10.3200 10.3125 6659.8 0.0001502 6302.93262 6575.89014
10.3300 10.3225 6660.9 0.0001501 6298.80469 6553.87939
10.3400 10.3325 6630.0 0.0001508 6294.59375 6533.91309
10.3500 10.3425 6587.8 0.0001518 6290.30273 6515.65674
10.3600 10.3525 6473.4 0.0001545 6285.92822 6498.84814
10.3700 10.3625 6530.3 0.0001531 6281.47607 6483.28564
10.3800 10.3725 6523.5 0.0001533 6276.94238 6468.80322
10.3900 10.3825 6504.9 0.0001537 6272.32861 6455.26074
10.4000 10.3925 6410.7 0.0001560 6267.63818 6442.54395
10.4100 10.4025 6429.1 0.0001555 6262.86914 6430.55029
10.4200 10.4125 6447.2 0.0001551 6258.02295 6419.19629
10.4300 10.4225 6439.3 0.0001553 6253.10059 6408.41064
10.4400 10.4325 6409.7 0.0001560 6248.10303 6398.12695
10.4500 10.4425 6304.9 0.0001586 6243.03027 6388.29248
10.4600 10.4525 6386.9 0.0001566 6237.88086 6378.85938
10.4700 10.4625 6361.7 0.0001572 6232.65723 6369.78467
10.4800 10.4725 6373.4 0.0001569 6227.36230 6361.03955
10.4900 10.4825 6272.2 0.0001594 6221.99414 6352.58447
10.5000 10.4925 6339.8 0.0001577 6216.55469 6344.39795
10.5100 10.5025 6325.4 0.0001581 6211.04297 6336.45557
10.5200 10.5125 6334.1 0.0001579 6205.46094 6328.73633
10.5300 10.5225 6273.0 0.0001594 6199.81006 6321.22363
10.5400 10.5325 6257.8 0.0001598 6194.08936 6313.90332
10.5500 10.5425 6302.3 0.0001587 6188.29785 6306.75879
10.5600 10.5525 6293.9 0.0001589 6182.44141 6299.78320
10.5700 10.5625 6281.4 0.0001592 6176.51709 6292.96680
10.5800 10.5725 6187.9 0.0001616 6170.52539 6286.30469
10.5900 10.5825 6271.9 0.0001594 6164.46826 6279.78809
10.6000 10.5925 6251.6 0.0001600 6158.34473 6273.41357
10.6100 10.6025 6255.8 0.0001599 6152.15918 6267.17822
10.6200 10.6125 6184.5 0.0001617 6145.90918 6261.08447
10.6300 10.6225 6201.5 0.0001613 6139.59473 6255.12842
10.6400 10.6325 6228.8 0.0001605 6133.21973 6249.31396
10.6500 10.6425 6233.8 0.0001604 6126.78174 6243.64307
10.6600 10.6525 6228.5 0.0001606 6120.28320 6238.12158
10.6700 10.6625 6119.0 0.0001634 6113.72412 6232.75342
10.6800 10.6725 6198.0 0.0001613 6107.10742 6227.54736
10.6900 10.6825 6208.3 0.0001611 6100.43018 6222.51172
10.7000 10.6925 6199.7 0.0001613 6093.69531 6217.65869
10.7100 10.7025 6120.7 0.0001634 6086.90186 6213.00098
10.7200 10.7125 6172.5 0.0001620 6080.05273 6208.55273
10.7300 10.7225 6167.5 0.0001621 6073.14795 6204.33057
10.7400 10.7325 6184.7 0.0001617 6066.18945 6200.35986
10.7500 10.7425 6171.1 0.0001620 6059.17188 6196.65576
10.7600 10.7525 6101.1 0.0001639 6052.10498 6193.24902
10.7700 10.7625 6168.1 0.0001621 6044.98047 6190.16943
10.7800 10.7725 6169.8 0.0001621 6037.80762 6187.45459
10.7900 10.7825 6167.4 0.0001621 6030.58105 6185.13916
10.8000 10.7925 6098.6 0.0001640 6023.30176 6183.27344
10.8100 10.8025 6149.3 0.0001626 6015.97461 6181.90820
10.8200 10.8125 6164.6 0.0001622 6008.59766 6181.10693
10.8300 10.8225 6184.8 0.0001617 6001.17090 6180.93945
10.8400 10.8325 6131.8 0.0001631 5993.69678 6181.49219
10.8500 10.8425 6150.7 0.0001626 5986.17432 6182.86279
10.8600 10.8525 6189.7 0.0001616 5978.60645 6185.17334
10.8700 10.8625 6209.3 0.0001610 5970.98975 6188.57422
10.8800 10.8725 6211.5 0.0001610 5963.32861 6193.25342
10.8900 10.8825 6142.8 0.0001628 5955.62354 6199.46826
10.9000 10.8925 6237.9 0.0001603 5947.87451 6207.57520
10.9100 10.9025 6255.7 0.0001599 5940.08105 6218.08154
10.9200 10.9125 6294.1 0.0001589 5932.24463 6231.73291
10.9300 10.9225 6257.2 0.0001598 5924.36768 6249.64160
10.9400 10.9325 6323.3 0.0001581 5916.45020 6273.45020
10.9500 10.9425 6399.9 0.0001563 5908.48975 6305.54492
10.9600 10.9525 6464.7 0.0001547 5900.48828 6349.31836
10.9700 10.9625 6536.7 0.0001530 5892.45020 6420.29785
10.9800 10.9725 6524.1 0.0001533 5884.37354 6502.95313
10.9900 10.9825 6743.3 0.0001483 5876.25879 6615.68701
11.0000 10.9925 6896.8 0.0001450 5868.10596 6767.54248
11.0100 11.0025 7108.1 0.0001407 5859.91650 6968.46924
11.0200 11.0125 7287.5 0.0001372 5851.69141 7228.45459
11.0300 11.0225 7689.1 0.0001301 5843.43164 7556.24121
11.0400 11.0325 8120.2 0.0001231 5835.13672 7957.69189
11.0500 11.0425 8625.5 0.0001159 5826.81006 8433.96875
11.0600 11.0525 9128.3 0.0001095 5818.44678 8979.67578
11.0700 11.0625 9773.0 0.0001023 5810.05322 9581.06055
11.0800 11.0725 10424.4 0.0000959 5801.62695 10214.29004
11.0900 11.0825 11050.4 0.0000905 5793.16943 10843.77539
11.1000 11.0925 11585.1 0.0000863 5784.68018 11421.18359
11.1100 11.1025 11836.0 0.0000845 5776.16309 11887.35352
11.1200 11.1125 12205.9 0.0000819 5767.61621 12180.91113
11.1300 11.1225 12288.9 0.0000814 5759.04102 12255.15039
11.1400 11.1325 12160.5 0.0000822 5750.43652 12096.28906
11.1500 11.1425 11789.4 0.0000848 5741.80518 11729.72070
11.1600 11.1525 11376.6 0.0000879 5733.14893 11208.79688
11.1700 11.1625 10936.3 0.0000914 5724.46436 10595.67773
11.1800 11.1725 10360.8 0.0000965 5715.75439 9946.72559
11.1900 11.1825 9875.9 0.0001013 5707.01904 9306.36133
11.2000 11.1925 9216.6 0.0001085 5698.26074 8706.40234
11.2100 11.2025 8866.0 0.0001128 5689.47852 8167.40234
11.2200 11.2125 8456.3 0.0001183 5680.67334 7700.36719
11.2300 11.2225 8116.7 0.0001232 5671.84473 7308.48828
11.2400 11.2325 7711.7 0.0001297 5662.99658 6988.96436
11.2500 11.2425 7562.8 0.0001322 5654.12500 6734.86572
11.2600 11.2525 7327.4 0.0001365 5645.23242 6536.92285
11.2700 11.2625 7150.2 0.0001399 5636.32129 6385.04688
11.2800 11.2725 6928.2 0.0001443 5627.39063 6269.50537
11.2900 11.2825 6801.9 0.0001470 5618.44141 6181.66602
11.3000 11.2925 6714.8 0.0001489 5609.47217 6114.35498
11.3100 11.3025 6622.4 0.0001510 5600.48486 6061.95215
11.3200 11.3125 6522.7 0.0001533 5591.48486 6020.23633
11.3300 11.3225 6364.2 0.0001571 5582.46436 5986.16504
11.3400 11.3325 6356.6 0.0001573 5573.42920 5957.62598
11.3500 11.3425 6310.5 0.0001585 5564.37842 5933.17383
11.3600 11.3525 6250.2 0.0001600 5555.31299 5911.84717
11.3700 11.3625 6137.4 0.0001629 5546.23242 5892.99707
11.3800 11.3725 6152.8 0.0001625 5537.13867 5876.19531
11.3900 11.3825 6113.8 0.0001636 5528.03125 5861.14307
11.4000 11.3925 6078.7 0.0001645 5518.91162 5847.63281
11.4100 11.4025 6054.4 0.0001652 5509.77930 5835.51270
11.4200 11.4125 5935.0 0.0001685 5500.63623 5824.67432
11.4300 11.4225 5985.0 0.0001671 5491.48193 5815.03320
11.4400 11.4325 5968.2 0.0001676 5482.31641 5806.53125
11.4500 11.4425 5947.4 0.0001681 5473.14209 5799.12549
11.4600 11.4525 5864.2 0.0001705 5463.95605 5792.79053
11.4700 11.4625 5899.8 0.0001695 5454.76367 5780.40479
11.4800 11.4725 5891.7 0.0001697 5445.56104 5776.28857
11.4900 11.4825 5880.2 0.0001701 5436.35010 5779.08984
11.5000 11.4925 5826.8 0.0001716 5427.13086 5777.20898
11.5100 11.5025 5812.2 0.0001721 5417.90625 5776.45996
11.5200 11.5125 5833.2 0.0001714 5408.67480 5776.89844
11.5300 11.5225 5823.5 0.0001717 5399.43750 5778.58691
11.5400 11.5325 5808.6 0.0001722 5390.19580 5781.60059
11.5500 11.5425 5727.0 0.0001746 5380.94727 5786.03809
11.5600 11.5525 5792.0 0.0001727 5371.69287 5792.00977
11.5700 11.5625 5789.1 0.0001727 5362.43750 5799.64990
11.5800 11.5725 5783.9 0.0001729 5353.17529 5809.11572
11.5900 11.5825 5729.3 0.0001745 5343.91162 5820.58789
11.6000 11.5925 5750.6 0.0001739 5334.64355 5834.28076
11.6100 11.6025 5774.2 0.0001732 5325.37451 5850.45117
11.6200 11.6125 5770.9 0.0001733 5316.10352 5869.39941
11.6300 11.6225 5770.5 0.0001733 5306.83008 5891.49365
11.6400 11.6325 5706.1 0.0001753 5297.55469 5917.19043
11.6500 11.6425 5794.1 0.0001726 5288.28174 5947.07715
11.6600 11.6525 5812.2 0.0001721 5279.00586 5983.03467
11.6700 11.6625 5831.7 0.0001715 5269.73242 6023.92871
11.6800 11.6725 5795.1 0.0001726 5260.45850 6072.35791
11.6900 11.6825 5891.8 0.0001697 5251.18359 6130.49805
11.7000 11.6925 5953.2 0.0001680 5241.91211 6201.50684
11.7100 11.7025 6011.7 0.0001663 5232.64355 6289.96826
11.7200 11.7125 6051.4 0.0001653 5223.37549 6402.43506
11.7300 11.7225 6196.0 0.0001614 5214.11084 6548.06934
11.7400 11.7325 6390.9 0.0001565 5204.84814 6739.30859
11.7500 11.7425 6595.7 0.0001516 5195.58838 6992.44775
11.7600 11.7525 6885.0 0.0001452 5186.33447 7327.94385
11.7700 11.7625 7251.0 0.0001379 5177.08252 7770.23291
11.7800 11.7725 7956.8 0.0001257 5167.83789 8346.83105
11.7900 11.7825 8785.0 0.0001138 5158.59570 9086.51953
11.8000 11.7925 9947.6 0.0001005 5149.35742 10016.49609
11.8100 11.8025 11320.5 0.0000883 5140.12695 11158.61914
11.8200 11.8125 13310.3 0.0000751 5130.90283 12524.93652
11.8300 11.8225 15814.7 0.0000632 5121.68408 14112.90332
11.8400 11.8325 18494.7 0.0000541 5112.46973 15900.60938
11.8500 11.8425 21276.3 0.0000470 5103.26563 17842.16992
11.8600 11.8525 23772.9 0.0000421 5094.06689 19863.10547
11.8700 11.8625 26418.8 0.0000379 5084.87549 21855.90625
11.8800 11.8725 28510.3 0.00003508 5075.69482 23677.80664
11.8900 11.8825 29845.0 0.00003351 5066.51904 25156.90234
11.9000 11.8925 30124.9 0.00003320 5057.35352 26116.15625
11.9100 11.9025 30157.7 0.00003316 5048.19629 26418.46680
11.9200 11.9125 29234.0 0.00003421 5039.04688 26015.71680
11.9300 11.9225 27517.5 0.0000363 5029.90771 24968.81445
11.9400 11.9325 24922.3 0.0000401 5020.77979 23422.58203
11.9500 11.9425 22242.2 0.0000450 5011.66162 21555.48438
11.9600 11.9525 19262.8 0.0000519 5002.55273 19536.71680
11.9700 11.9625 16491.6 0.0000606 4993.45313 17504.83594
11.9800 11.9725 13993.3 0.0000715 4984.36670 15563.13184
11.9900 11.9825 11703.4 0.0000854 4975.28955 13782.35449
12.0000 11.9925 10146.2 0.0000986 4966.22461 12205.23438
12.0100 12.0025 8869.2 0.0001127 4957.17139 10851.07422
12.0200 12.0125 7901.6 0.0001266 4948.13037 9720.39648
12.0300 12.0225 7141.7 0.0001400 4939.10156 8799.71289
12.0400 12.0325 6717.0 0.0001489 4930.08350 8066.28906
12.0500 12.0425 6345.7 0.0001576 4921.08008 7492.56299
12.0600 12.0525 6076.3 0.0001646 4912.08838 7049.78564
12.0700 12.0625 5841.6 0.0001712 4903.10889 6710.75244
12.0800 12.0725 5702.5 0.0001754 4894.14453 6451.48389
12.0900 12.0825 5611.8 0.0001782 4885.19336 6252.04834
12.1000 12.0925 5515.7 0.0001813 4876.25586 6096.66064
12.1100 12.1025 5455.8 0.0001833 4867.33350 5973.32910
12.1200 12.1125 5320.4 0.0001880 4858.42236 5873.25928
12.1300 12.1225 5330.9 0.0001876 4849.52734 5790.18701
12.1400 12.1325 5295.8 0.0001888 4840.64697 5719.75049
12.1500 12.1425 5262.6 0.0001900 4831.78320 5658.95068
12.1600 12.1525 5163.0 0.0001937 4822.93115 5605.73047
12.1700 12.1625 5183.4 0.0001929 4814.09717 5558.67188
12.1800 12.1725 5182.9 0.0001929 4805.27734 5516.77539
12.1900 12.1825 5149.7 0.0001942 4796.47461 5479.32764
12.2000 12.1925 5115.5 0.0001955 4787.68750 5445.78711
12.2100 12.2025 5087.6 0.0001966 4778.91357 5415.74805
12.2200 12.2125 5093.9 0.0001963 4770.15771 5388.89160
12.2300 12.2225 5107.0 0.0001958 4761.41943 5364.96680
12.2400 12.2325 5094.3 0.0001963 4752.69727 5343.77148
12.2500 12.2425 5025.8 0.0001990 4743.98926 5325.15381
12.2600 12.2525 5076.4 0.0001970 4735.30029 5308.99609
12.2700 12.2625 5086.4 0.0001966 4726.62793 5295.21777
12.2800 12.2725 5078.2 0.0001969 4717.97363 5283.76855
12.2900 12.2825 5044.7 0.0001982 4709.33594 5274.63477
12.3000 12.2925 5079.2 0.0001969 4700.71582 5267.82617
12.3100 12.3025 5107.9 0.0001958 4692.11328 5266.00635
12.3200 12.3125 5106.4 0.0001958 4683.52930 5264.06201
12.3300 12.3225 5147.5 0.0001943 4674.96143 5264.70117
12.3400 12.3325 5072.6 0.0001971 4666.41455 5268.09912
12.3500 12.3425 5162.1 0.0001937 4657.88281 5274.50586
12.3600 12.3525 5198.9 0.0001923 4649.37109 5284.25977
12.3700 12.3625 5241.1 0.0001908 4640.87646 5297.83545
12.3800 12.3725 5198.1 0.0001924 4632.40186 5315.90771
12.3900 12.3825 5303.7 0.0001885 4623.94580 5339.45020
12.4000 12.3925 5365.3 0.0001864 4615.50928 5369.86035
12.4100 12.4025 5436.6 0.0001839 4607.09082 5409.15723
12.4200 12.4125 5469.3 0.0001828 4598.69043 5460.22510
12.4300 12.4225 5600.2 0.0001786 4590.30908 5527.10352
12.4400 12.4325 5727.3 0.0001746 4581.94971 5615.33740
12.4500 12.4425 5877.8 0.0001701 4573.60742 5732.31250
12.4600 12.4525 6085.8 0.0001643 4565.28564 5887.52002
12.4700 12.4625 6220.2 0.0001608 4556.98291 6092.70410
12.4800 12.4725 6593.9 0.0001517 4548.70020 6362.49219
12.4900 12.4825 6991.5 0.0001430 4540.43701 6710.84766
12.5000 12.4925 7459.8 0.0001341 4532.19238 7154.70850
12.5100 12.5025 7993.0 0.0001251 4523.96924 7703.65967
12.5200 12.5125 8855.2 0.0001129 4515.76709 8382.21875
12.5300 12.5225 9729.3 0.0001028 4507.58398 9192.30859
12.5400 12.5325 10789.6 0.0000927 4499.42090 10134.40039
12.5500 12.5425 11859.4 0.0000843 4491.27832 11199.13086
12.5600 12.5525 13050.0 0.0000766 4483.15527 12364.87500
12.5700 12.5625 14201.7 0.0000704 4475.05420 13595.33789
12.5800 12.5725 15170.9 0.0000659 4466.97119 14837.08984
12.5900 12.5825 15866.5 0.0000630 4458.91016 16017.61035
12.6000 12.5925 16167.3 0.0000619 4450.86865 17045.99219
12.6100 12.6025 16532.7 0.0000605 4442.85010 17820.52344
12.6200 12.6125 16405.9 0.0000610 4434.85059 18247.11719
12.6300 12.6225 15947.2 0.0000627 4426.87207 18265.98047
12.6400 12.6325 15198.0 0.0000658 4418.91309 17873.25781
12.6500 12.6425 14498.6 0.0000690 4410.97705 17122.54883
12.6600 12.6525 13609.8 0.0000735 4403.06299 16105.11230
12.6700 12.6625 12561.2 0.0000796 4395.16699 14922.98438
12.6800 12.6725 11545.1 0.0000866 4387.29297 13669.06836
12.6900 12.6825 10599.6 0.0000943 4379.44092 12418.36328
12.7000 12.6925 9807.1 0.0001020 4371.60889 11226.65137
12.7100 12.7025 9040.9 0.0001106 4363.79639 10132.28223
12.7200 12.7125 8422.4 0.0001187 4356.00781 9158.61719
12.7300 12.7225 7772.4 0.0001287 4348.24121 8316.46680
12.7400 12.7325 7368.5 0.0001357 4340.49365 7606.47656
12.7500 12.7425 6987.4 0.0001431 4332.76807 7021.62842
12.7600 12.7525 6651.2 0.0001503 4325.06250 6549.67188
12.7700 12.7625 6313.4 0.0001584 4317.37939 6175.42969
12.7800 12.7725 6131.5 0.0001631 4309.71777 5882.75635
12.7900 12.7825 5914.3 0.0001691 4302.07666 5656.04395
12.8000 12.7925 5760.1 0.0001736 4294.45654 5481.22021
12.8100 12.8025 5610.8 0.0001782 4286.85938 5346.29883
12.8200 12.8125 5418.4 0.0001846 4279.28369 5241.55127
12.8300 12.8225 5364.1 0.0001864 4271.72900 5159.39014
12.8400 12.8325 5286.6 0.0001892 4264.19482 5094.12500
12.8500 12.8425 5217.8 0.0001917 4256.68359 5041.61914
12.8600 12.8525 5075.2 0.0001970 4249.19287 4998.96094
12.8700 12.8625 5071.5 0.0001972 4241.72461 4964.16211
12.8800 12.8725 5021.4 0.0001991 4234.27588 4935.93311
12.8900 12.8825 4994.4 0.0002002 4226.85010 4913.49316
12.9000 12.8925 4904.1 0.0002039 4219.44580 4896.46973
12.9100 12.9025 4899.7 0.0002041 4212.06396 4884.84375
12.9200 12.9125 4900.2 0.0002041 4204.70117 4878.94482
12.9300 12.9225 4880.1 0.0002049 4197.36133 4879.50244
12.9400 12.9325 4876.9 0.0002050 4190.04346 4887.71826
12.9500 12.9425 4821.3 0.0002074 4182.74658 4905.38916
12.9600 12.9525 4876.8 0.0002051 4175.46973 4935.03955
12.9700 12.9625 4898.7 0.0002041 4168.21631 4980.05273
12.9800 12.9725 4936.5 0.0002026 4160.98291 5044.78564
12.9900 12.9825 4938.8 0.0002025 4153.77344 5134.59570
13.0000 12.9925 5048.5 0.0001981 4146.58398 5255.78516
13.0100 13.0025 5171.9 0.0001934 4139.41553 5415.36084
13.0200 13.0125 5308.2 0.0001884 4132.26855 5620.64600
13.0300 13.0225 5460.8 0.0001831 4125.14502 5878.64160
13.0400 13.0325 5759.3 0.0001736 4118.04102 6195.22803
13.0500 13.0425 6097.1 0.0001640 4110.95850 6574.20703
13.0600 13.0525 6529.8 0.0001531 4103.89746 7016.26514
13.0700 13.0625 7015.5 0.0001425 4096.85840 7517.91553
13.0800 13.0725 7470.1 0.0001339 4089.84009 8070.46924
13.0900 13.0825 8197.2 0.0001220 4082.84399 8659.00488
13.1000 13.0925 8867.0 0.0001128 4075.86938 9261.29297
13.1100 13.1025 9522.5 0.0001050 4068.91455 9846.85938
13.1200 13.1125 10064.3 0.0000994 4061.98193 10376.79980
13.1300 13.1225 10785.3 0.0000927 4055.06982 10805.93750
13.1400 13.1325 11283.3 0.0000886 4048.18091 11089.16406
13.1500 13.1425 11673.3 0.0000857 4041.31177 11192.19238
13.1600 13.1525 11804.8 0.0000847 4034.46484 11102.72852
13.1700 13.1625 11838.7 0.0000845 4027.63818 10835.33496
13.1800 13.1725 11640.5 0.0000859 4020.83325 10426.46582
13.1900 13.1825 11216.8 0.0000892 4014.04956 9923.20020
13.2000 13.1925 10649.8 0.0000939 4007.28540 9372.42188
13.2100 13.2025 9896.8 0.0001010 4000.54443 8814.37500
13.2200 13.2125 9325.8 0.0001072 3993.82300 8280.37598
13.2300 13.2225 8711.3 0.0001148 3987.12451 7792.84668
13.2400 13.2325 8183.0 0.0001222 3980.44604 7366.08984
13.2500 13.2425 7661.8 0.0001305 3973.78784 7007.19287
13.2600 13.2525 7371.9 0.0001357 3967.15161 6716.88330
13.2700 13.2625 7112.9 0.0001406 3960.53516 6490.37988
13.2800 13.2725 6945.6 0.0001440 3953.94141 6318.28320
13.2900 13.2825 6773.7 0.0001476 3947.36865 6187.57666
13.3000 13.2925 6752.5 0.0001481 3940.81445 6082.98242
13.3100 13.3025 6729.7 0.0001486 3934.28247 5988.88379
13.3200 13.3125 6730.3 0.0001486 3927.77173 5891.82959
13.3300 13.3225 6696.1 0.0001493 3921.28149 5782.94287
13.3400 13.3325 6563.4 0.0001524 3914.81152 5659.03760
13.3500 13.3425 6516.3 0.0001535 3908.36328 5521.85254
13.3600 13.3525 6382.8 0.0001567 3901.93457 5376.06494
13.3700 13.3625 6189.9 0.0001616 3895.52734 5227.24316
13.3800 13.3725 5907.5 0.0001693 3889.13965 5080.55371
13.3900 13.3825 5731.8 0.0001745 3882.77295 4940.18457
13.4000 13.3925 5489.4 0.0001822 3876.42700 4809.24756
13.4100 13.4025 5253.5 0.0001903 3870.10205 4689.82715
13.4200 13.4125 5020.0 0.0001992 3863.79663 4583.07813
13.4300 13.4225 4868.4 0.0002054 3857.51147 4489.36182
13.4400 13.4325 4728.2 0.0002115 3851.24878 4408.36084
13.4500 13.4425 4585.7 0.0002181 3845.00439 4339.25488
13.4600 13.4525 4481.5 0.0002231 3838.78076 4280.86768
13.4700 13.4625 4342.3 0.0002303 3832.57788 4231.82715
13.4800 13.4725 4312.5 0.0002319 3826.39526 4190.71338
13.4900 13.4825 4248.4 0.0002354 3820.23218 4156.15088
13.5000 13.4925 4197.7 0.0002382 3814.08984 4126.89990
13.5100 13.5025 4107.3 0.0002435 3807.96777 4101.88330
13.5200 13.5125 4104.0 0.0002437 3801.86621 4080.21094
13.5300 13.5225 4078.4 0.0002452 3795.78442 4061.17310
13.5400 13.5325 4043.7 0.0002473 3789.72241 4044.21729
13.5500 13.5425 3976.0 0.0002515 3783.68066 4028.92871
13.5600 13.5525 3985.5 0.0002509 3777.65894 4015.00269
13.5700 13.5625 3956.4 0.0002528 3771.65698 3987.08716
13.5800 13.5725 3940.6 0.0002538 3765.67480 3975.45850
13.5900 13.5825 3941.7 0.0002537 3759.71313 3964.69141
13.6000 13.5925 3871.2 0.0002583 3753.77075 3954.70996
13.6100 13.6025 3895.9 0.0002567 3747.85010 3945.46021
13.6200 13.6125 3879.3 0.0002578 3741.94629 3936.90503
13.6300 13.6225 3872.3 0.0002582 3736.06396 3929.02441
13.6400 13.6325 3825.7 0.0002614 3730.20044 3921.80908
13.6500 13.6425 3855.3 0.0002594 3724.35767 3915.26343
13.6600 13.6525 3841.6 0.0002603 3718.53394 3909.40186
13.6700 13.6625 3843.8 0.0002602 3712.72998 3904.25220
13.6800 13.6725 3813.3 0.0002622 3706.94531 3899.86304
13.6900 13.6825 3823.0 0.0002616 3701.18066 3896.30200
13.7000 13.6925 3833.5 0.0002609 3695.43481 3893.67432
13.7100 13.7025 3842.8 0.0002602 3689.70923 3892.12793
13.7200 13.7125 3813.9 0.0002622 3684.00220 3891.87427
13.7300 13.7225 3807.1 0.0002627 3678.31689 3893.21729
13.7400 13.7325 3838.6 0.0002605 3672.64746 3896.57837
13.7500 13.7425 3846.5 0.0002600 3667.00073 3902.54248
13.7600 13.7525 3858.2 0.0002592 3661.37061 3911.89819
13.7700 13.7625 3841.8 0.0002603 3655.76123 3925.67847
13.7800 13.7725 3895.9 0.0002567 3650.17114 3945.21362
13.7900 13.7825 3909.0 0.0002558 3644.59985 3972.15259
13.8000 13.7925 3967.5 0.0002520 3639.04810 4008.46313
13.8100 13.8025 3963.6 0.0002523 3633.51489 4056.40723
13.8200 13.8125 4048.2 0.0002470 3628.00122 4118.45215
13.8300 13.8225 4120.3 0.0002427 3622.50659 4197.12891
13.8400 13.8325 4217.3 0.0002371 3617.03076 4294.83594
13.8500 13.8425 4279.9 0.0002337 3611.57446 4413.57959
13.8600 13.8525 4420.7 0.0002262 3606.13696 4554.66748
13.8700 13.8625 4583.4 0.0002182 3600.71729 4718.39014
13.8800 13.8725 4756.5 0.0002102 3595.31812 4903.68555
13.8900 13.8825 4966.7 0.0002013 3589.93750 5107.81201
13.9000 13.8925 5107.7 0.0001958 3584.57690 5326.01318
13.9100 13.9025 5362.3 0.0001865 3579.23389 5551.17822
13.9200 13.9125 5571.7 0.0001795 3573.90894 5773.49658
13.9300 13.9225 5764.7 0.0001735 3568.60352 5980.27881
13.9400 13.9325 5871.4 0.0001703 3563.31665 6156.31348
13.9500 13.9425 6047.6 0.0001654 3558.04956 6285.31982
13.9600 13.9525 6145.7 0.0001627 3552.80005 6352.86279
13.9700 13.9625 6178.7 0.0001618 3547.56909 6350.12012
13.9800 13.9725 6136.8 0.0001630 3542.35742 6276.71387
13.9900 13.9825 6090.9 0.0001642 3537.16357 6140.83643
14.0000 13.9925 5988.9 0.0001670 3531.98901 5956.59814
14.0100 14.0025 5833.0 0.0001714 3526.83276 5740.25781
14.0200 14.0125 5653.9 0.0001769 3521.69434 5507.19678
14.0300 14.0225 5396.1 0.0001853 3516.57568 5270.34131
14.0400 14.0325 5259.8 0.0001901 3511.47485 5039.74072
14.0500 14.0425 5060.1 0.0001976 3506.39258 4822.72705
14.0600 14.0525 4878.7 0.0002050 3501.32861 4624.24365
14.0700 14.0625 4684.9 0.0002135 3496.28345 4447.18994
14.0800 14.0725 4582.5 0.0002182 3491.25586 4292.76074
14.0900 14.0825 4457.2 0.0002244 3486.24731 4160.77295
14.1000 14.0925 4348.4 0.0002300 3481.25610 4049.99438
14.1100 14.1025 4221.4 0.0002369 3476.28418 3958.47339
14.1200 14.1125 4155.8 0.0002406 3471.33081 3883.84399
14.1300 14.1225 4101.7 0.0002438 3466.39429 3823.58740
14.1400 14.1325 4048.9 0.0002470 3461.47632 3775.23755
14.1500 14.1425 4016.0 0.0002490 3456.57788 3736.53345
14.1600 14.1525 3904.4 0.0002561 3451.69629 3705.50513
14.1700 14.1625 3903.6 0.0002562 3446.83325 3680.51416
14.1800 14.1725 3873.3 0.0002582 3441.98804 3660.25684
14.1900 14.1825 3862.0 0.0002589 3437.16113 3643.74829
14.2000 14.1925 3783.3 0.0002643 3432.35278 3630.28369
14.2100 14.2025 3799.9 0.0002632 3427.56250 3619.40894
14.2200 14.2125 3776.9 0.0002648 3422.78906 3610.88647
14.2300 14.2225 3766.4 0.0002655 3418.03442 3604.67212
14.2400 14.2325 3734.2 0.0002678 3413.29761 3600.89282
14.2500 14.2425 3742.0 0.0002672 3408.57764 3599.84399
14.2600 14.2525 3746.6 0.0002669 3403.87695 3601.97461
14.2700 14.2625 3749.3 0.0002667 3399.19385 3607.87573
14.2800 14.2725 3748.2 0.0002668 3394.52832 3607.36084
14.2900 14.2825 3746.8 0.0002669 3389.88159 3623.17651
14.3000 14.2925 3796.0 0.0002634 3385.25098 3645.14429
14.3100 14.3025 3835.6 0.0002607 3380.63965 3674.10327
14.3200 14.3125 3886.8 0.0002573 3376.04565 3710.78613
14.3300 14.3225 3893.7 0.0002568 3371.46875 3755.72754
14.3400 14.3325 3993.3 0.0002504 3366.90991 3809.15112
14.3500 14.3425 4068.4 0.0002458 3362.36890 3870.85742
14.3600 14.3525 4151.7 0.0002409 3357.84619 3940.11304
14.3700 14.3625 4186.6 0.0002389 3353.34033 4015.56006
14.3800 14.3725 4296.3 0.0002328 3348.85205 4095.01758
14.3900 14.3825 4344.4 0.0002302 3344.38184 4175.48438
14.4000 14.3925 4382.3 0.0002282 3339.92969 4252.95410
14.4100 14.4025 4368.6 0.0002289 3335.49414 4322.44287
14.4200 14.4125 4390.1 0.0002278 3331.07642 4378.24854
14.4300 14.4225 4374.0 0.0002286 3326.67603 4414.66162
14.4400 14.4325 4330.8 0.0002309 3322.29321 4427.12695
14.4500 14.4425 4277.8 0.0002338 3317.92822 4413.48389
14.4600 14.4525 4168.4 0.0002399 3313.58081 4374.66260
14.4700 14.4625 4132.1 0.0002420 3309.25000 4314.37061
14.4800 14.4725 4054.8 0.0002466 3304.93726 4237.99707
14.4900 14.4825 3971.6 0.0002518 3300.64185 4151.34424
14.5000 14.4925 3854.9 0.0002594 3296.36401 4059.73022
14.5100 14.5025 3804.4 0.0002629 3292.10303 3967.54858
14.5200 14.5125 3735.4 0.0002677 3287.85962 3878.19678
14.5300 14.5225 3676.9 0.0002720 3283.63403 3794.13965
14.5400 14.5325 3582.9 0.0002791 3279.42480 3717.02881
14.5500 14.5425 3561.4 0.0002808 3275.23242 3647.82764
14.5600 14.5525 3515.3 0.0002845 3271.05908 3586.91455
14.5700 14.5625 3487.3 0.0002868 3266.90088 3534.19946
14.5800 14.5725 3437.7 0.0002909 3262.76196 3489.23096
14.5900 14.5825 3402.7 0.0002939 3258.63843 3451.31494
14.6000 14.5925 3394.4 0.0002946 3254.53296 3419.60474
14.6100 14.6025 3363.3 0.0002973 3250.44556 3393.20117
14.6200 14.6125 3356.7 0.0002979 3246.37329 3371.21484
14.6300 14.6225 3306.4 0.0003024 3242.31836 3352.82153
14.6400 14.6325 3317.8 0.0003014 3238.28149 3337.29272
14.6500 14.6425 3310.2 0.0003021 3234.26147 3324.00830
14.6600 14.6525 3303.7 0.0003027 3230.25928 3312.46094
14.6700 14.6625 3260.5 0.0003067 3226.27246 3302.24854
14.6800 14.6725 3277.7 0.0003051 3222.30273 3293.05811
14.6900 14.6825 3280.6 0.0003048 3218.35083 3284.65210
14.7000 14.6925 3260.9 0.0003067 3214.41577 3276.85571
14.7100 14.7025 3231.8 0.0003094 3210.49683 3269.53735
14.7200 14.7125 3245.9 0.0003081 3206.59521 3262.60645
14.7300 14.7225 3246.3 0.0003080 3202.71143 3255.99146
14.7400 14.7325 3237.8 0.0003089 3198.84253 3249.64185
14.7500 14.7425 3242.0 0.0003085 3194.99243 3243.52124
14.7600 14.7525 3193.2 0.0003132 3191.15771 3237.59814
14.7700 14.7625 3213.7 0.0003112 3187.34082 3231.85059
14.7800 14.7725 3205.7 0.0003119 3183.53906 3226.26172
14.7900 14.7825 3209.0 0.0003116 3179.75562 3220.81470
14.8000 14.7925 3171.0 0.0003154 3175.98853 3215.49805
14.8100 14.8025 3193.6 0.0003131 3172.23755 3204.45068
14.8200 14.8125 3184.1 0.0003141 3168.50366 3199.43091
14.8300 14.8225 3181.7 0.0003143 3164.78589 3194.51099
14.8400 14.8325 3155.5 0.0003169 3161.08447 3189.68311
14.8500 14.8425 3165.8 0.0003159 3157.40063 3184.94116
14.8600 14.8525 3162.4 0.0003162 3153.73267 3180.27954
14.8700 14.8625 3156.7 0.0003168 3150.08179 3175.69214
14.8800 14.8725 3132.4 0.0003192 3146.44727 3171.17505
14.8900 14.8825 3130.8 0.0003194 3142.82837 3166.72290
14.9000 14.8925 3142.8 0.0003182 3139.22681 3162.33398
14.9100 14.9025 3125.6 0.0003199 3135.64111 3161.67578
14.9200 14.9125 3132.7 0.0003192 3132.07202 3157.43774
14.9300 14.9225 3085.4 0.0003241 3128.51855 3153.25293
14.9400 14.9325 3112.3 0.0003213 3124.98218 3149.11816
14.9500 14.9425 3101.6 0.0003224 3121.46289 3145.03223
14.9600 14.9525 3101.3 0.0003224 3117.95825 3140.99219
14.9700 14.9625 3073.3 0.0003254 3114.47021 3136.99683
14.9800 14.9725 3094.5 0.0003232 3110.99902 3131.93359
14.9900 14.9825 3095.4 0.0003231 3107.54346 3128.03418
15.0000 14.9925 3086.6 0.0003240 3104.10352 3124.17285
15.0100 15.0025 3055.6 0.0003273 3100.68115 3120.35034
15.0200 15.0125 3065.4 0.0003262 3097.27393 3116.56323
15.0300 15.0225 3071.1 0.0003256 3093.88257 3112.81104
15.0400 15.0325 3070.9 0.0003256 3090.50806 3109.09399
15.0500 15.0425 3050.1 0.0003279 3087.14868 3105.40918
15.0600 15.0525 3047.3 0.0003282 3083.80518 3101.75537
15.0700 15.0625 3055.7 0.0003273 3080.47900 3098.13452
15.0800 15.0725 3048.8 0.0003280 3077.16772 3094.54297
15.0900 15.0825 3053.0 0.0003275 3073.87134 3090.98145
15.1000 15.0925 3027.0 0.0003304 3070.59155 3087.88550
15.1100 15.1025 3048.0 0.0003281 3067.32861 3084.38525
15.1200 15.1125 3044.5 0.0003285 3064.07959 3080.91260
15.1300 15.1225 3044.6 0.0003284 3060.84717 3077.46582
15.1400 15.1325 3017.1 0.0003314 3057.63062 3074.04688
15.1500 15.1425 3039.7 0.0003290 3054.42993 3070.65137
15.1600 15.1525 3036.0 0.0003294 3051.24463 3067.28491
15.1700 15.1625 3031.8 0.0003298 3048.07373 3063.94141
15.1800 15.1725 3000.3 0.0003333 3044.91943 3060.62256
15.1900 15.1825 3020.3 0.0003311 3041.78101 3057.32837
15.2000 15.1925 3019.4 0.0003312 3038.65698 3054.05762
15.2100 15.2025 3022.5 0.0003309 3035.54883 3050.81152
15.2200 15.2125 3009.3 0.0003323 3032.45679 3047.58862
15.2300 15.2225 3005.9 0.0003327 3029.37915 3044.38794
15.2400 15.2325 3012.1 0.0003320 3026.31738 3041.20996
15.2500 15.2425 3012.4 0.0003320 3023.26953 3038.05444
15.2600 15.2525 3010.8 0.0003321 3020.23828 3034.92017
15.2700 15.2625 2975.9 0.0003360 3017.22217 3031.81030
15.2800 15.2725 3005.4 0.0003327 3014.22119 3028.71997
15.2900 15.2825 3001.0 0.0003332 3011.23462 3025.65112
15.3000 15.2925 2998.3 0.0003335 3008.26245 3022.60474
15.3100 15.3025 2965.3 0.0003372 3005.30713 3019.57813
15.3200 15.3125 2988.3 0.0003346 3002.36548 3016.57324
15.3300 15.3225 2996.2 0.0003338 2999.43896 3013.58813
15.3400 15.3325 2990.1 0.0003344 2996.52808 3010.62402
15.3500 15.3425 2966.9 0.0003370 2993.63135 3007.67871
15.3600 15.3525 2977.8 0.0003358 2990.75000 3004.75610
15.3700 15.3625 2983.3 0.0003352 2987.88232 3001.85181
15.3800 15.3725 2988.4 0.0003346 2985.02954 2998.96875
15.3900 15.3825 2973.6 0.0003363 2982.19189 2996.10400
15.4000 15.3925 2964.6 0.0003373 2979.36890 2993.26025
15.4100 15.4025 2985.7 0.0003349 2976.56006 2990.43555
15.4200 15.4125 2982.5 0.0003353 2973.76587 2987.63013
15.4300 15.4225 2996.0 0.0003338 2970.98608 2984.84326
15.4400 15.4325 2962.2 0.0003376 2968.22095 2982.07739
15.4500 15.4425 2994.7 0.0003339 2965.47021 2979.32886
15.4600 15.4525 3009.6 0.0003323 2962.73340 2976.60059
15.4700 15.4625 3007.9 0.0003325 2960.01099 2973.89063
15.4800 15.4725 2967.6 0.0003370 2957.30249 2971.23828
15.4900 15.4825 2996.3 0.0003337 2954.60791 2968.58838
15.5000 15.4925 2989.5 0.0003345 2951.92798 2965.93628
15.5100 15.5025 2986.0 0.0003349 2949.26172 2963.30176
15.5200 15.5125 2946.3 0.0003394 2946.60986 2960.68726
15.5300 15.5225 2965.6 0.0003372 2943.97217 2958.09058
15.5400 15.5325 2949.8 0.0003390 2941.34766 2955.51343
15.5500 15.5425 2951.8 0.0003388 2938.73706 2952.95435
15.5600 15.5525 2924.5 0.0003419 2936.14014 2950.41357
15.5700 15.5625 2909.7 0.0003437 2933.55737 2947.89209
15.5800 15.5725 2918.3 0.0003427 2930.98804 2945.38892
15.5900 15.5825 2912.5 0.0003433 2928.43286 2942.90479
15.6000 15.5925 2909.8 0.0003437 2925.89087 2940.43774
15.6100 15.6025 2876.1 0.0003477 2923.36279 2937.99097
15.6200 15.6125 2897.6 0.0003451 2920.84619 2934.92529
15.6300 15.6225 2888.9 0.0003461 2918.34473 2932.56372
15.6400 15.6325 2888.9 0.0003462 2915.85596 2930.21973
15.6500 15.6425 2862.5 0.0003493 2913.38110 2927.89551
15.6600 15.6525 2881.1 0.0003471 2910.91895 2925.58813
15.6700 15.6625 2876.0 0.0003477 2908.46948 2923.30029
15.6800 15.6725 2878.6 0.0003474 2906.03345 2921.03076
15.6900 15.6825 2845.0 0.000351 2903.61084 2918.78003
15.7000 15.6925 2870.4 0.0003484 2901.20093 2916.54639
15.7100 15.7025 2869.5 0.0003485 2898.80298 2914.33301
15.7200 15.7125 2870.3 0.0003484 2896.41943 2912.13745
15.7300 15.7225 2849.1 0.000351 2894.04810 2909.96167
15.7400 15.7325 2851.8 0.0003507 2891.68823 2907.80371
15.7500 15.7425 2856.8 0.0003500 2889.34326 2905.66675
15.7600 15.7525 2855.6 0.0003502 2887.00903 2903.54810
15.7700 15.7625 2858.9 0.0003498 2884.68750 2901.44946
15.7800 15.7725 2824.1 0.000354 2882.37939 2899.37012
15.7900 15.7825 2860.1 0.0003496 2880.08228 2897.31006
15.8000 15.7925 2851.1 0.0003507 2877.79785 2895.26978
15.8100 15.8025 2848.2 0.000351 2875.52637 2893.25049
15.8200 15.8125 2823.5 0.000354 2873.26587 2891.25171
15.8300 15.8225 2849.2 0.000351 2871.01807 2889.27246
15.8400 15.8325 2828.1 0.000354 2868.78174 2887.31445
15.8500 15.8425 2843.2 0.000352 2866.55835 2885.37720
15.8600 15.8525 2820.2 0.000355 2864.34741 2883.46240
15.8700 15.8625 2835.6 0.000353 2862.14673 2881.56909
15.8800 15.8725 2832.2 0.000353 2859.95850 2879.69653
15.8900 15.8825 2841.0 0.000352 2857.78247 2877.84814
15.9000 15.8925 2808.5 0.000356 2855.61621 2876.02075
15.9100 15.9025 2821.7 0.000354 2853.46362 2874.21729
15.9200 15.9125 2816.2 0.000355 2851.32104 2872.43774
15.9300 15.9225 2832.8 0.000353 2849.19043 2870.68262
15.9400 15.9325 2832.4 0.000353 2847.07080 2868.95068
15.9500 15.9425 2799.8 0.000357 2844.96313 2867.24512
15.9600 15.9525 2820.9 0.000354 2842.86621 2865.56421
15.9700 15.9625 2820.4 0.000355 2840.77954 2863.91040
15.9800 15.9725 2822.4 0.000354 2838.70508 2862.28247
15.9900 15.9825 2796.6 0.000358 2836.64111 2860.68408
16.0000 15.9925 2816.1 0.000355 2834.58789 2859.11377
16.0100 16.0025 2819.9 0.000355 2832.54565 2857.57349
16.0200 16.0125 2816.2 0.000355 2830.51318 2856.06396
16.0300 16.0225 2791.6 0.000358 2828.49268 2854.58838
16.0400 16.0325 2807.0 0.000356 2826.48169 2853.14600
16.0500 16.0425 2810.0 0.000356 2824.48291 2851.74194
16.0600 16.0525 2810.1 0.000356 2822.49316 2850.37671
16.0700 16.0625 2787.1 0.000359 2820.51465 2849.05420
16.0800 16.0725 2805.5 0.000356 2818.54541 2847.77930
16.0900 16.0825 2811.3 0.000356 2816.58643 2846.55811
16.1000 16.0925 2809.2 0.000356 2814.63794 2845.39453
16.1100 16.1025 2794.9 0.000358 2812.69922 2844.30103
16.1200 16.1125 2793.9 0.000358 2810.77026 2843.28320
16.1300 16.1225 2804.2 0.000357 2808.85156 2842.35498
16.1400 16.1325 2799.0 0.000357 2806.94287 2841.52734
16.1500 16.1425 2812.6 0.000356 2805.04419 2840.81616
16.1600 16.1525 2789.9 0.000358 2803.15381 2840.23608
16.1700 16.1625 2813.0 0.000355 2801.27319 2839.80200
16.1800 16.1725 2813.2 0.000355 2799.40283 2839.52783
16.1900 16.1825 2808.4 0.000356 2797.54126 2839.42847
16.2000 16.1925 2789.2 0.000359 2795.68945 2839.51294
16.2100 16.2025 2814.6 0.000355 2793.84766 2839.78638
16.2200 16.2125 2819.0 0.000355 2792.01367 2840.25000
16.2300 16.2225 2828.6 0.000354 2790.18921 2840.89624
16.2400 16.2325 2804.8 0.000357 2788.37305 2841.71069
16.2500 16.2425 2839.9 0.000352 2786.56665 2842.66846
16.2600 16.2525 2836.7 0.000353 2784.76855 2843.73242
16.2700 16.2625 2841.6 0.000352 2782.97998 2844.85474
16.2800 16.2725 2826.0 0.000354 2781.19897 2845.97021
16.2900 16.2825 2841.9 0.000352 2779.42700 2847.00464
16.3000 16.2925 2856.7 0.0003501 2777.66382 2847.87305
16.3100 16.3025 2856.0 0.0003501 2775.90845 2848.49146
16.3200 16.3125 2863.2 0.0003493 2774.16162 2848.79468
16.3300 16.3225 2845.6 0.000351 2772.42383 2848.75024
16.3400 16.3325 2866.6 0.0003488 2770.69385 2848.36719
16.3500 16.3425 2860.9 0.0003495 2768.97119 2847.69849
16.3600 16.3525 2870.8 0.0003483 2767.25684 2846.82861
16.3700 16.3625 2848.5 0.000351 2765.55103 2845.85083
16.3800 16.3725 2860.7 0.0003496 2763.85254 2844.86475
16.3900 16.3825 2857.6 0.0003499 2762.16211 2843.95703
16.4000 16.3925 2857.3 0.0003500 2760.47803 2842.43359
16.4100 16.4025 2829.9 0.000353 2758.80322 2841.90161
16.4200 16.4125 2846.3 0.000351 2757.13452 2841.63501
16.4300 16.4225 2845.4 0.000351 2755.47485 2841.67236
16.4400 16.4325 2842.0 0.000352 2753.82129 2842.04688
16.4500 16.4425 2818.4 0.000355 2752.17529 2842.78418
16.4600 16.4525 2833.7 0.000353 2750.53662 2845.45068
16.4700 16.4625 2830.4 0.000353 2748.90479 2852.62183
16.4800 16.4725 2839.7 0.000352 2747.27954 2854.62500
16.4900 16.4825 2818.1 0.000355 2745.66211 2857.06372
16.5000 16.4925 2832.3 0.000353 2744.05151 2859.95923
16.5100 16.5025 2840.2 0.000352 2742.44702 2863.33691
16.5200 16.5125 2847.6 0.000351 2740.84912 2867.22900
16.5300 16.5225 2856.1 0.0003501 2739.25830 2871.68140
16.5400 16.5325 2844.1 0.000352 2737.67383 2876.75293
16.5500 16.5425 2876.1 0.0003477 2736.09619 2882.52441
16.5600 16.5525 2887.8 0.0003463 2734.52441 2889.09937
16.5700 16.5625 2903.8 0.0003444 2732.95825 2896.62427
16.5800 16.5725 2905.1 0.0003442 2731.39917 2905.28760
16.5900 16.5825 2940.3 0.0003401 2729.84595 2915.34521
16.6000 16.5925 2983.2 0.0003352 2728.29834 2930.53394
16.6100 16.6025 3012.3 0.0003320 2726.75708 2944.52124
16.6200 16.6125 3020.9 0.0003310 2725.22144 2961.25269
16.6300 16.6225 3087.8 0.0003239 2723.69263 2981.45947
16.6400 16.6325 3125.7 0.0003199 2722.16821 3006.06030
16.6500 16.6425 3193.3 0.0003132 2720.64966 3036.18628
16.6600 16.6525 3235.4 0.0003091 2719.13672 3073.19653
16.6700 16.6625 3330.4 0.0003003 2717.62866 3118.69067
16.6800 16.6725 3405.4 0.0002937 2716.12695 3174.48804
16.6900 16.6825 3521.6 0.0002840 2714.63013 3242.60229
16.7000 16.6925 3601.4 0.0002777 2713.13892 3325.16699
16.7100 16.7025 3752.5 0.0002665 2711.65210 3424.35010
16.7200 16.7125 3903.4 0.0002562 2710.17065 3542.22241
16.7300 16.7225 4089.8 0.0002445 2708.69336 3680.60010
16.7400 16.7325 4280.5 0.0002336 2707.22217 3840.86792
16.7500 16.7425 4489.9 0.0002227 2705.75488 4023.77515
16.7600 16.7525 4747.9 0.0002106 2704.29297 4229.23682
16.7700 16.7625 4983.2 0.0002007 2702.83545 4456.11572
16.7800 16.7725 5274.0 0.0001896 2701.38184 4702.01807
16.7900 16.7825 5444.6 0.0001837 2699.93457 4963.07764
16.8000 16.7925 5724.3 0.0001747 2698.48975 5233.72021
16.8100 16.8025 5916.5 0.0001690 2697.05054 5506.42578
16.8200 16.8125 6081.6 0.0001644 2695.61523 5771.52441
16.8300 16.8225 6146.4 0.0001627 2694.18311 6017.17090
16.8400 16.8325 6294.0 0.0001589 2692.75562 6229.73438
16.8500 16.8425 6304.9 0.0001586 2691.33252 6394.90674
16.8600 16.8525 6307.6 0.0001585 2689.91309 6499.65625
16.8700 16.8625 6204.5 0.0001612 2688.49756 6534.70605
16.8800 16.8725 6169.5 0.0001621 2687.08667 6496.71973
16.8900 16.8825 6034.1 0.0001657 2685.67871 6389.15918
16.9000 16.8925 5889.8 0.0001698 2684.27466 6221.39697
16.9100 16.9025 5659.7 0.0001767 2682.87378 6006.51367
16.9200 16.9125 5508.1 0.0001816 2681.47607 5758.82471
16.9300 16.9225 5272.4 0.0001897 2680.08252 5491.93506
16.9400 16.9325 5046.3 0.0001982 2678.69312 5217.65723
16.9500 16.9425 4769.1 0.0002097 2677.30518 4945.62207
16.9600 16.9525 4562.6 0.0002192 2675.92090 4683.31885
16.9700 16.9625 4346.2 0.0002301 2674.54004 4436.29004
16.9800 16.9725 4134.4 0.0002419 2673.16260 4208.38379
16.9900 16.9825 3946.3 0.0002534 2671.78857 4001.97290
17.0000 16.9925 3752.8 0.0002665 2670.41650 3818.18018
17.0100 17.0025 3621.7 0.0002761 2669.04834 3657.08398
17.0200 17.0125 3500.2 0.0002857 2667.68140 3517.92847
17.0300 17.0225 3393.8 0.0002947 2666.31836 3399.32861
17.0400 17.0325 3266.2 0.0003062 2664.95850 3299.46851
17.0500 17.0425 3209.4 0.0003116 2663.60034 3216.28198
17.0600 17.0525 3155.7 0.0003169 2662.24487 3147.61548
17.0700 17.0625 3092.8 0.0003233 2660.89160 3091.34766
17.0800 17.0725 3013.4 0.0003318 2659.54053 3045.48901
17.0900 17.0825 3011.3 0.0003321 2658.19287 3008.25000
17.1000 17.0925 2974.7 0.0003362 2656.84668 2978.07422
17.1100 17.1025 2938.6 0.0003403 2655.50244 2953.65332
17.1200 17.1125 2895.7 0.0003453 2654.16162 2933.92114
17.1300 17.1225 2897.2 0.0003452 2652.82202 2918.04663
17.1400 17.1325 2883.9 0.0003467 2651.48438 2905.40283
17.1500 17.1425 2866.2 0.0003489 2650.14917 2895.54980
17.1600 17.1525 2832.6 0.000353 2648.81494 2888.20703
17.1700 17.1625 2853.2 0.0003505 2647.48315 2883.22607
17.1800 17.1725 2849.2 0.000351 2646.15356 2880.57520
17.1900 17.1825 2857.6 0.0003499 2644.82544 2880.31641
17.2000 17.1925 2836.2 0.000353 2643.49854 2882.58228
17.2100 17.2025 2850.6 0.000351 2642.17358 2887.56250
17.2200 17.2125 2864.9 0.0003491 2640.85010 2895.47681
17.2300 17.2225 2878.1 0.0003475 2639.52856 2906.55371
17.2400 17.2325 2894.0 0.0003455 2638.20825 2921.00952
17.2500 17.2425 2901.2 0.0003447 2636.88940 2939.01367
17.2600 17.2525 2943.0 0.0003398 2635.57178 2960.66748
17.2700 17.2625 2986.2 0.0003349 2634.25537 2985.96851
17.2800 17.2725 3028.6 0.0003302 2632.93970 3014.78638
17.2900 17.2825 3047.9 0.0003281 2631.62598 3046.83350
17.3000 17.2925 3122.3 0.0003203 2630.31348 3081.62915
17.3100 17.3025 3175.6 0.0003149 2629.00220 3118.47876
17.3200 17.3125 3226.1 0.0003100 2627.69092 3156.43408
17.3300 17.3225 3258.8 0.0003069 2626.38086 3194.26367
17.3400 17.3325 3322.8 0.0003010 2625.07251 3230.43066
17.3500 17.3425 3367.4 0.0002970 2623.76465 3263.12012
17.3600 17.3525 3410.8 0.0002932 2622.45801 3290.31860
17.3700 17.3625 3385.7 0.0002954 2621.15137 3310.02588
17.3800 17.3725 3442.0 0.0002905 2619.84644 3320.55176
17.3900 17.3825 3425.9 0.0002919 2618.54199 3320.85376
17.4000 17.3925 3422.9 0.0002921 2617.23828 3310.78516
17.4100 17.4025 3359.6 0.0002977 2615.93481 3292.76953
17.4200 17.4125 3343.0 0.0002991 2614.63184 3265.05298
17.4300 17.4225 3295.0 0.0003035 2613.33008 3231.20630
17.4400 17.4325 3242.8 0.0003084 2612.02759 3193.26416
17.4500 17.4425 3172.8 0.0003152 2610.72729 3153.11377
17.4600 17.4525 3130.2 0.0003195 2609.42627 3112.38696
17.4700 17.4625 3086.3 0.0003240 2608.12573 3072.40283
17.4800 17.4725 3046.8 0.0003282 2606.82617 3034.19751
17.4900 17.4825 3006.0 0.0003327 2605.52686 2998.54443
17.5000 17.4925 2942.0 0.0003399 2604.22729 2965.98682
17.5100 17.5025 2935.0 0.0003407 2602.92871 2936.87939
17.5200 17.5125 2910.9 0.0003435 2601.62891 2911.40210
17.5300 17.5225 2896.8 0.0003452 2600.33032 2889.60840
17.5400 17.5325 2864.6 0.0003491 2599.03174 2871.44019
17.5500 17.5425 2877.6 0.0003475 2597.73364 2856.76465
17.5600 17.5525 2859.2 0.0003498 2596.43579 2845.39917
17.5700 17.5625 2870.5 0.0003484 2595.13745 2837.14282
17.5800 17.5725 2844.4 0.000352 2593.83887 2831.79761
17.5900 17.5825 2879.8 0.0003472 2592.54126 2829.19116
17.6000 17.5925 2890.4 0.0003460 2591.24341 2829.19702
17.6100 17.6025 2908.2 0.0003439 2589.94507 2831.74707
17.6200 17.6125 2902.5 0.0003445 2588.64648 2836.92798
17.6300 17.6225 2944.7 0.0003396 2587.34888 2844.67383
17.6400 17.6325 2966.1 0.0003371 2586.05029 2855.25024
17.6500 17.6425 3000.2 0.0003333 2584.75195 2868.94751
17.6600 17.6525 3004.2 0.0003329 2583.45361 2886.17188
17.6700 17.6625 3044.2 0.0003285 2582.15430 2907.43945
17.6800 17.6725 3072.5 0.0003255 2580.85571 2933.39087
17.6900 17.6825 3107.1 0.0003218 2579.55688 2964.77710
17.7000 17.6925 3095.4 0.0003231 2578.25757 3002.44897
17.7100 17.7025 3140.0 0.0003185 2576.95728 3047.33838
17.7200 17.7125 3163.4 0.0003161 2575.65820 3100.41284
17.7300 17.7225 3184.9 0.0003140 2574.35767 3162.64331
17.7400 17.7325 3190.8 0.0003134 2573.05688 3234.94873
17.7500 17.7425 3201.3 0.0003124 2571.75586 3318.14600
17.7600 17.7525 3238.1 0.0003088 2570.45508 3412.90015
17.7700 17.7625 3261.7 0.0003066 2569.15356 3519.65845
17.7800 17.7725 3293.6 0.0003036 2567.85229 3638.57251
17.7900 17.7825 3324.3 0.0003008 2566.54980 3769.39893
17.8000 17.7925 3395.7 0.0002945 2565.24829 3911.37061
17.8100 17.8025 3478.2 0.0002875 2563.94507 4063.04736
17.8200 17.8125 3569.6 0.0002801 2562.64258 4222.17822
17.8300 17.8225 3649.4 0.0002740 2561.33862 4385.54053
17.8400 17.8325 3829.5 0.0002611 2560.03516 4548.80713
17.8500 17.8425 3978.1 0.0002514 2558.73071 4706.45068
17.8600 17.8525 4183.7 0.0002390 2557.42651 4851.75537
17.8700 17.8625 4351.3 0.0002298 2556.12183 4977.07666
17.8800 17.8725 4638.7 0.0002156 2554.81689 5074.44727
17.8900 17.8825 4878.6 0.0002050 2553.51050 5136.61084
17.9000 17.8925 5172.9 0.0001933 2552.20483 5158.29834
17.9100 17.9025 5353.4 0.0001868 2550.89819 5137.36182
17.9200 17.9125 5586.6 0.0001790 2549.59131 5075.27539
17.9300 17.9225 5683.5 0.0001759 2548.28394 4976.79785
17.9400 17.9325 5727.4 0.0001746 2546.97632 4849.49854
17.9500 17.9425 5565.3 0.0001797 2545.66748 4700.18164
17.9600 17.9525 5411.4 0.0001848 2544.36035 4537.23779
17.9700 17.9625 5140.5 0.0001945 2543.05200 4367.67334
17.9800 17.9725 4822.7 0.0002074 2541.74170 4197.36377
17.9900 17.9825 4445.7 0.0002249 2540.43286 4031.01709
18.0000 17.9925 4155.8 0.0002406 2539.12329 3872.24609
18.0100 18.0025 3883.3 0.0002575 2537.81323 3723.69312
18.0200 18.0125 3628.3 0.0002756 2536.50366 3587.14868
18.0300 18.0225 3419.5 0.0002924 2535.19238 3463.67236
18.0400 18.0325 3251.5 0.0003075 2533.88110 3353.69775
18.0500 18.0425 3145.8 0.0003179 2532.56982 3257.13745
18.0600 18.0525 3052.6 0.0003276 2531.25830 3173.48486
18.0700 18.0625 2978.2 0.0003358 2529.94702 3101.92285
18.0800 18.0725 2895.7 0.0003453 2528.63550 3041.41919
18.0900 18.0825 2876.5 0.0003476 2527.32275 2990.81299
18.1000 18.0925 2850.9 0.000351 2526.01025 2948.89819
18.1100 18.1025 2813.4 0.000355 2524.69775 2914.48193
18.1200 18.1125 2779.5 0.000360 2523.38501 2886.44043
18.1300 18.1225 2775.7 0.000360 2522.07251 2863.74072
18.1400 18.1325 2773.2 0.000361 2520.75977 2845.47656
18.1500 18.1425 2757.6 0.000363 2519.44702 2830.85938
18.1600 18.1525 2733.9 0.000366 2518.13257 2819.23145
18.1700 18.1625 2755.3 0.000363 2516.81982 2810.04639
18.1800 18.1725 2741.3 0.000365 2515.50659 2802.86890
18.1900 18.1825 2741.8 0.000365 2514.19336 2797.35229
18.2000 18.1925 2723.4 0.000367 2512.88013 2793.22778
18.2100 18.2025 2739.5 0.000365 2511.56689 2790.29126
18.2200 18.2125 2740.2 0.000365 2510.25439 2788.38916
18.2300 18.2225 2740.4 0.000365 2508.94067 2787.41113
18.2400 18.2325 2717.4 0.000368 2507.62744 2787.27368
18.2500 18.2425 2742.2 0.000365 2506.31470 2787.92432
18.2600 18.2525 2751.0 0.000364 2505.00195 2789.32642
18.2700 18.2625 2750.2 0.000364 2503.68970 2791.45728
18.2800 18.2725 2736.4 0.000365 2502.37793 2794.29028
18.2900 18.2825 2768.5 0.000361 2501.06567 2797.86841
18.3000 18.2925 2814.1 0.000355 2499.75464 2802.18042
18.3100 18.3025 2802.3 0.000357 2498.44434 2807.24487
18.3200 18.3125 2781.0 0.000360 2497.13354 2813.08813
18.3300 18.3225 2796.1 0.000358 2495.82251 2819.74536
18.3400 18.3325 2875.7 0.0003477 2494.51245 2827.25903
18.3500 18.3425 2854.5 0.0003503 2493.20337 2835.68286
18.3600 18.3525 2815.3 0.000355 2491.89453 2845.07861
18.3700 18.3625 2813.9 0.000355 2490.58569 2855.52856
18.3800 18.3725 2857.5 0.0003500 2489.27856 2867.12354
18.3900 18.3825 2859.8 0.0003497 2487.97144 2879.98389
18.4000 18.3925 2849.4 0.000351 2486.66553 2894.25562
18.4100 18.4025 2849.8 0.000351 2485.35962 2910.12427
18.4200 18.4125 2891.6 0.0003458 2484.05420 2927.82642
18.4300 18.4225 2901.9 0.0003446 2482.75073 2947.65991
18.4400 18.4325 2911.9 0.0003434 2481.44751 2970.01147
18.4500 18.4425 2908.9 0.0003438 2480.14551 2995.37109
18.4600 18.4525 2965.4 0.0003372 2478.84424 3024.37012
18.4700 18.4625 2986.1 0.0003349 2477.54346 3057.80811
18.4800 18.4725 3012.1 0.0003320 2476.24463 3096.68970
18.4900 18.4825 3024.2 0.0003307 2474.94604 3142.44238
18.5000 18.4925 3088.5 0.0003238 2473.64893 3196.25562
18.5100 18.5025 3129.5 0.0003195 2472.35278 3260.16284
18.5200 18.5125 3182.9 0.0003142 2471.05737 3336.37500
18.5300 18.5225 3207.2 0.0003118 2469.76416 3427.46899
18.5400 18.5325 3304.3 0.0003026 2468.47217 3536.38306
18.5500 18.5425 3378.9 0.0002960 2467.18188 3666.39185
18.5600 18.5525 3492.0 0.0002864 2465.89209 3821.04736
18.5700 18.5625 3571.7 0.0002800 2464.60449 4004.07935
18.5800 18.5725 3762.0 0.0002658 2463.31787 4219.27295
18.5900 18.5825 3924.4 0.0002548 2462.03271 4470.29150
18.6000 18.5925 4171.0 0.0002398 2460.75000 4760.48486
18.6100 18.6025 4419.0 0.0002263 2459.46802 5092.64697
18.6200 18.6125 4813.8 0.0002077 2458.18750 5468.77734
18.6300 18.6225 5256.1 0.0001903 2456.91040 5889.81348
18.6400 18.6325 5799.3 0.0001724 2455.63379 6355.35986
18.6500 18.6425 6383.5 0.0001567 2454.35962 6863.40625
18.6600 18.6525 7093.3 0.0001410 2453.08667 7410.03613
18.6700 18.6625 7834.0 0.0001276 2451.81665 7989.09619
18.6800 18.6725 8586.6 0.0001165 2450.54834 8591.83203
18.6900 18.6825 9254.4 0.0001081 2449.28198 9206.52930
18.7000 18.6925 10025.6 0.0000997 2448.01782 9818.20996
18.7100 18.7025 10714.7 0.0000933 2446.75610 10408.62012
18.7200 18.7125 11345.0 0.0000881 2445.49683 10956.76367
18.7300 18.7225 11834.8 0.0000845 2444.23901 11440.34375
18.7400 18.7325 12460.7 0.0000803 2442.98389 11838.21582
18.7500 18.7425 13019.7 0.0000768 2441.73218 12133.56641
18.7600 18.7525 13500.1 0.0000741 2440.48169 12316.94043
18.7700 18.7625 13805.5 0.0000724 2439.23438 12388.02734
18.7800 18.7725 14194.3 0.0000705 2437.98999 12355.33984
18.7900 18.7825 14360.1 0.0000696 2436.74634 12233.90430
18.8000 18.7925 14411.3 0.0000694 2435.50854 12042.19629
18.8100 18.8025 14187.3 0.0000705 2434.27148 11797.32031
18.8200 18.8125 13796.2 0.0000725 2433.03784 11514.56152
18.8300 18.8225 13392.0 0.0000747 2431.80737 11200.89258
18.8400 18.8325 12847.9 0.0000778 2430.57935 10869.72266
18.8500 18.8425 12221.2 0.0000818 2429.35449 10519.31348
18.8600 18.8525 11488.9 0.0000870 2428.13306 10148.88574
18.8700 18.8625 11006.3 0.0000909 2426.91479 9756.70508
18.8800 18.8725 10424.5 0.0000959 2425.69995 9341.97852
18.8900 18.8825 9873.3 0.0001013 2424.48804 8906.32422
18.9000 18.8925 9282.9 0.0001077 2423.27930 8454.30762
18.9100 18.9025 8917.7 0.0001121 2422.07397 7992.97949
18.9200 18.9125 8391.9 0.0001192 2420.87329 7533.58252
18.9300 18.9225 7875.5 0.0001270 2419.67505 7078.85156
18.9400 18.9325 7324.4 0.0001365 2418.47998 6639.08740
18.9500 18.9425 6909.7 0.0001447 2417.28955 6220.25195
18.9600 18.9525 6406.6 0.0001561 2416.10254 5826.69336
18.9700 18.9625 5936.8 0.0001684 2414.91870 5461.25684
18.9800 18.9725 5438.6 0.0001839 2413.73975 5125.53467
18.9900 18.9825 5120.0 0.0001953 2412.56445 4820.11133
19.0000 18.9925 4751.5 0.0002105 2411.39282 4544.77197
19.0100 19.0025 4442.0 0.0002251 2410.22559 4298.68262
19.0200 19.0125 4136.1 0.0002418 2409.06226 4080.52832
19.0300 19.0225 3942.7 0.0002536 2407.90356 3888.62476
19.0400 19.0325 3761.0 0.0002659 2406.74854 3721.01758
19.0500 19.0425 3607.3 0.0002772 2405.59790 3575.58032
19.0600 19.0525 3429.7 0.0002916 2404.45264 3450.09229
19.0700 19.0625 3356.0 0.0002980 2403.30981 3342.31787
19.0800 19.0725 3261.7 0.0003066 2402.17334 3250.07446
19.0900 19.0825 3173.6 0.0003151 2401.04053 3171.28418
19.1000 19.0925 3082.5 0.0003244 2399.91235 3104.01904
19.1100 19.1025 3051.2 0.0003277 2398.78931 3046.52832
19.1200 19.1125 2993.3 0.0003341 2397.67139 2997.25635
19.1300 19.1225 2958.6 0.0003380 2396.55811 2954.84692
19.1400 19.1325 2894.3 0.0003455 2395.44995 2918.13599
19.1500 19.1425 2889.5 0.0003461 2394.34546 2886.14600
19.1600 19.1525 2858.4 0.0003499 2393.24683 2858.06323
19.1700 19.1625 2829.6 0.000353 2392.15308 2833.22070
19.1800 19.1725 2787.4 0.000359 2391.06445 2811.07983
19.1900 19.1825 2790.7 0.000358 2389.98193 2791.20776
19.2000 19.1925 2767.0 0.000361 2388.90332 2773.25928
19.2100 19.2025 2758.6 0.000363 2387.83179 2756.96069
19.2200 19.2125 2715.5 0.000368 2386.76392 2742.09546
19.2300 19.2225 2721.2 0.000367 2385.70264 2728.49146
19.2400 19.2325 2713.2 0.000369 2384.64624 2716.01221
19.2500 19.2425 2699.1 0.000370 2383.59644 2704.55298
19.2600 19.2525 2677.3 0.000374 2382.55151 2694.02344
19.2700 19.2625 2674.4 0.000374 2381.51172 2684.35498
19.2800 19.2725 2675.9 0.000374 2380.47900 2675.49365
19.2900 19.2825 2666.5 0.000375 2379.45117 2667.39429
19.3000 19.2925 2644.0 0.000378 2378.43018 2660.02466
19.3100 19.3025 2648.3 0.000378 2377.41431 2653.35962
19.3200 19.3125 2648.1 0.000378 2376.40527 2647.38623
19.3300 19.3225 2649.7 0.000377 2375.40137 2642.34253
19.3400 19.3325 2635.8 0.000379 2374.40405 2637.75317
19.3500 19.3425 2620.8 0.000382 2373.41284 2633.87646
19.3600 19.3525 2640.0 0.000379 2372.42822 2630.75024
19.3700 19.3625 2629.1 0.000380 2371.44971 2628.42993
19.3800 19.3725 2630.3 0.000380 2370.47803 2626.99365
19.3900 19.3825 2604.5 0.000384 2369.51294 2626.54565
19.4000 19.3925 2638.1 0.000379 2368.55347 2627.22974
19.4100 19.4025 2632.0 0.000380 2367.60156 2629.22534
19.4200 19.4125 2642.0 0.000378 2366.65527 2632.75513
19.4300 19.4225 2613.2 0.000383 2365.71631 2638.10254
19.4400 19.4325 2649.2 0.000377 2364.78369 2645.60010
19.4500 19.4425 2654.3 0.000377 2363.85889 2655.64819
19.4600 19.4525 2664.8 0.000375 2362.94116 2668.70386
19.4700 19.4625 2655.4 0.000377 2362.02881 2685.28857
19.4800 19.4725 2687.7 0.000372 2361.12378 2705.97412
19.4900 19.4825 2702.8 0.000370 2360.22632 2731.37646
19.5000 19.4925 2723.4 0.000367 2359.33569 2762.13110
19.5100 19.5025 2726.6 0.000367 2358.45264 2798.87549
19.5200 19.5125 2767.9 0.000361 2357.57642 2842.21460
19.5300 19.5225 2803.0 0.000357 2356.70776 2892.68213
19.5400 19.5325 2846.0 0.000351 2355.84595 2950.70361
19.5500 19.5425 2871.7 0.0003482 2354.99268 3016.55518
19.5600 19.5525 2950.2 0.0003390 2354.14502 3090.30591
19.5700 19.5625 3011.4 0.0003321 2353.30566 3171.78027
19.5800 19.5725 3090.9 0.0003235 2352.47461 3260.50659
19.5900 19.5825 3151.4 0.0003173 2351.64966 3355.67114
19.6000 19.5925 3272.2 0.0003056 2350.83301 3456.06128
19.6100 19.6025 3357.3 0.0002979 2350.02417 3560.01392
19.6200 19.6125 3467.8 0.0002884 2349.22314 3665.35693
19.6300 19.6225 3549.2 0.0002818 2348.43066 3769.35474
19.6400 19.6325 3691.4 0.0002709 2347.64526 3868.94653
19.6500 19.6425 3801.1 0.0002631 2346.86768 3959.73486
19.6600 19.6525 3920.9 0.0002550 2346.09790 4037.72144
19.6700 19.6625 3991.9 0.0002505 2345.33569 4098.14502
19.6800 19.6725 4147.7 0.0002411 2344.58228 4138.00635
19.6900 19.6825 4234.4 0.0002362 2343.83667 4154.01611
19.7000 19.6925 4333.1 0.0002308 2343.09888 4144.87305
19.7100 19.7025 4355.4 0.0002296 2342.37012 4111.09033
19.7200 19.7125 4420.4 0.0002262 2341.64868 4055.67041
19.7300 19.7225 4430.7 0.0002257 2340.93579 3980.55200
19.7400 19.7325 4404.4 0.0002270 2340.23096 3890.70654
19.7500 19.7425 4291.9 0.0002330 2339.53491 3790.46973
19.7600 19.7525 4229.8 0.0002364 2338.84619 3683.90674
19.7700 19.7625 4109.7 0.0002433 2338.16699 3574.58838
19.7800 19.7725 3976.3 0.0002515 2337.49561 3465.50586
19.7900 19.7825 3790.5 0.0002638 2336.83374 3359.06738
19.8000 19.7925 3665.9 0.0002728 2336.17896 3257.14648
19.8100 19.8025 3530.2 0.0002833 2335.53320 3161.14233
19.8200 19.8125 3396.3 0.0002944 2334.89624 3072.03320
19.8300 19.8225 3234.7 0.0003091 2334.26807 2990.42847
19.8400 19.8325 3156.6 0.0003168 2333.64844 2916.62476
19.8500 19.8425 3061.1 0.0003267 2333.03735 2850.64478
19.8600 19.8525 2979.1 0.0003357 2332.43506 2792.29761
19.8700 19.8625 2898.3 0.0003450 2331.84229 2741.21094
19.8800 19.8725 2848.1 0.000351 2331.25757 2696.88647
19.8900 19.8825 2791.7 0.000358 2330.68115 2658.74121
19.9000 19.8925 2757.7 0.000363 2330.11475 2626.14502
19.9100 19.9025 2692.7 0.000371 2329.55688 2598.45068
19.9200 19.9125 2681.9 0.000373 2329.00708 2575.02686
19.9300 19.9225 2656.0 0.000377 2328.46655 2555.27905
19.9400 19.9325 2636.1 0.000379 2327.93579 2538.65649
19.9500 19.9425 2588.7 0.000386 2327.41284 2524.67432
19.9600 19.9525 2594.9 0.000385 2326.90015 2512.90405
19.9700 19.9625 2580.9 0.000387 2326.39575 2502.98413
19.9800 19.9725 2561.5 0.000390 2325.90088 2494.61426
19.9900 19.9825 2539.9 0.000394 2325.41479 2487.54932
20.0000 19.9925 2546.7 0.000393 2324.93823 2481.59766
20.0100 20.0025 2542.6 0.000393 2324.47021 2476.60913
20.0200 20.0125 2534.8 0.000395 2324.01221 2472.47388
20.0300 20.0225 2495.0 0.000401 2323.56274 2469.11426
20.0400 20.0325 2512.7 0.000398 2323.12280 2466.43848
20.0500 20.0425 2518.8 0.000397 2322.69189 2464.46948
20.0600 20.0525 2504.8 0.000399 2322.27026 2463.19653
20.0700 20.0625 2484.0 0.000403 2321.85791 2462.58960
20.0800 20.0725 2498.6 0.000400 2321.45483 2462.65015
20.0900 20.0825 2497.0 0.000400 2321.06079 2463.38159
20.1000 20.0925 2497.5 0.000400 2320.67603 2464.78076
20.1100 20.1025 2473.1 0.000404 2320.30127 2466.84668
20.1200 20.1125 2481.4 0.000403 2319.93530 2469.56372
20.1300 20.1225 2499.2 0.000400 2319.57886 2472.90820
20.1400 20.1325 2493.3 0.000401 2319.23193 2476.83887
20.1500 20.1425 2472.1 0.000405 2318.89429 2481.30127
20.1600 20.1525 2489.9 0.000402 2318.56543 2486.21509
20.1700 20.1625 2498.7 0.000400 2318.24585 2491.48096
20.1800 20.1725 2499.8 0.000400 2317.93677 2494.98682
20.1900 20.1825 2482.6 0.000403 2317.63696 2500.56226
20.2000 20.1925 2493.6 0.000401 2317.34570 2506.02295
20.2100 20.2025 2508.6 0.000399 2317.06421 2511.15552
20.2200 20.2125 2518.1 0.000397 2316.79224 2515.73755
20.2300 20.2225 2494.6 0.000401 2316.52905 2519.54834
20.2400 20.2325 2511.7 0.000398 2316.27612 2522.40308
20.2500 20.2425 2525.8 0.000396 2316.03198 2524.18237
20.2600 20.2525 2533.1 0.000395 2315.79736 2524.86523
20.2700 20.2625 2525.7 0.000396 2315.57251 2524.53833
20.2800 20.2725 2513.9 0.000398 2315.35693 2523.39575
20.2900 20.2825 2528.0 0.000396 2315.15063 2521.71802
20.3000 20.2925 2530.6 0.000395 2314.95361 2519.84082
20.3100 20.3025 2513.7 0.000398 2314.76660 2518.13062
20.3200 20.3125 2508.2 0.000399 2314.58813 2516.96240
20.3300 20.3225 2523.5 0.000396 2314.41943 2516.70679
20.3400 20.3325 2522.1 0.000397 2314.26001 2517.72437
20.3500 20.3425 2497.4 0.000400 2314.10986 2520.36890
20.3600 20.3525 2496.5 0.000401 2313.96948 2524.97803
20.3700 20.3625 2510.0 0.000398 2313.83765 2531.87524
20.3800 20.3725 2515.6 0.000398 2313.71558 2541.36841
20.3900 20.3825 2496.1 0.000401 2313.60278 2553.73657
20.4000 20.3925 2489.3 0.000402 2313.49976 2569.22656
20.4100 20.4025 2511.2 0.000398 2313.40503 2588.03906
20.4200 20.4125 2524.7 0.000396 2313.32031 2610.31934
20.4300 20.4225 2515.1 0.000398 2313.24414 2636.13916
20.4400 20.4325 2522.8 0.000396 2313.17773 2665.48633
20.4500 20.4425 2554.5 0.000391 2313.12061 2698.25073
20.4600 20.4525 2571.7 0.000389 2313.07227 2734.20728
20.4700 20.4625 2578.0 0.000388 2313.03369 2773.00122
20.4800 20.4725 2596.8 0.000385 2313.00366 2814.13159
20.4900 20.4825 2633.8 0.000380 2312.98340 2856.93262
20.5000 20.4925 2659.2 0.000376 2312.97192 2900.55298
20.5100 20.5025 2671.8 0.000374 2312.96948 2943.94067
20.5200 20.5125 2688.4 0.000372 2312.97607 2988.68628
20.5300 20.5225 2726.3 0.000367 2312.99121 3027.61694
20.5400 20.5325 2743.5 0.000365 2313.01587 3061.94556
20.5500 20.5425 2759.2 0.000362 2313.04907 3089.98828
20.5600 20.5525 2766.3 0.000361 2313.09155 3110.17529
20.5700 20.5625 2799.3 0.000357 2313.14233 3121.24976
20.5800 20.5725 2813.2 0.000355 2313.20337 3122.47363
20.5900 20.5825 2803.6 0.000357 2313.27197 3113.75806
20.6000 20.5925 2806.1 0.000356 2313.34961 3095.67993
20.6100 20.6025 2823.6 0.000354 2313.43604 3069.36963
20.6200 20.6125 2834.6 0.000353 2313.53174 3036.32764
20.6300 20.6225 2786.6 0.000359 2313.63599 2998.20874
20.6400 20.6325 2764.7 0.000362 2313.74854 2956.64404
20.6500 20.6425 2764.0 0.000362 2313.86963 2913.13208
20.6600 20.6525 2744.4 0.000364 2313.99927 2868.96411
20.6700 20.6625 2696.3 0.000371 2314.13721 2825.21899
20.6800 20.6725 2670.4 0.000374 2314.28442 2782.76489
20.6900 20.6825 2663.3 0.000375 2314.43945 2742.27661
20.7000 20.6925 2648.3 0.000378 2314.60327 2704.26074
20.7100 20.7025 2604.5 0.000384 2314.77515 2669.06982
20.7200 20.7125 2592.4 0.000386 2314.95508 2636.92773
20.7300 20.7225 2587.6 0.000386 2315.14429 2607.94263
20.7400 20.7325 2574.5 0.000388 2315.34106 2582.12695
20.7500 20.7425 2545.4 0.000393 2315.54614 2559.41016
20.7600 20.7525 2540.2 0.000394 2315.75903 2539.65918
20.7700 20.7625 2536.2 0.000394 2315.98071 2522.69873
20.7800 20.7725 2528.6 0.000395 2316.20996 2508.31445
20.7900 20.7825 2502.6 0.000400 2316.44604 2496.28174
20.8000 20.7925 2517.7 0.000397 2316.69189 2486.36255
20.8100 20.8025 2508.2 0.000399 2316.94507 2478.33423
20.8200 20.8125 2507.6 0.000399 2317.20581 2471.97998
20.8300 20.8225 2480.6 0.000403 2317.47388 2467.12622
20.8400 20.8325 2482.3 0.000403 2317.75000 2463.57178
20.8500 20.8425 2495.2 0.000401 2318.03418 2461.19189
20.8600 20.8525 2488.4 0.000402 2318.32593 2459.87573
20.8700 20.8625 2478.8 0.000403 2318.62476 2459.53662
20.8800 20.8725 2478.0 0.000404 2318.93140 2460.12085
20.8900 20.8825 2488.5 0.000402 2319.24536 2461.59253
20.9000 20.8925 2495.4 0.000401 2319.56641 2463.94189
20.9100 20.9025 2473.2 0.000404 2319.89478 2467.17627
20.9200 20.9125 2474.3 0.000404 2320.23022 2472.94507
20.9300 20.9225 2489.9 0.000402 2320.57397 2478.59863
20.9400 20.9325 2496.0 0.000401 2320.92334 2484.65625
20.9500 20.9425 2489.5 0.000402 2321.28003 2491.72095
20.9600 20.9525 2492.1 0.000401 2321.64404 2499.82202
20.9700 20.9625 2501.9 0.000400 2322.01416 2508.98169
20.9800 20.9725 2524.3 0.000396 2322.39136 2519.20728
20.9900 20.9825 2507.1 0.000399 2322.77661 2530.48560
21.0000 20.9925 2511.8 0.000398 2323.16748 2542.78003
21.0100 21.0025 2548.6 0.000392 2323.56470 2556.02368
21.0200 21.0125 2560.7 0.000391 2323.96924 2570.11987
21.0300 21.0225 2549.7 0.000392 2324.38037 2583.38525
21.0400 21.0325 2568.7 0.000389 2324.79736 2593.09253
21.0500 21.0425 2596.8 0.000385 2325.21997 2608.80054
21.0600 21.0525 2611.5 0.000383 2325.65015 2624.53271
21.0700 21.0625 2595.5 0.000385 2326.08594 2639.95215
21.0800 21.0725 2616.0 0.000382 2326.52734 2654.67700
21.0900 21.0825 2634.0 0.000380 2326.97461 2668.29907
21.1000 21.0925 2644.4 0.000378 2327.42896 2680.41455
21.1100 21.1025 2616.9 0.000382 2327.88818 2690.67285
21.1200 21.1125 2643.2 0.000378 2328.35474 2698.82568
21.1300 21.1225 2654.5 0.000377 2328.82544 2704.79028
21.1400 21.1325 2661.0 0.000376 2329.30249 2708.66504
21.1500 21.1425 2645.2 0.000378 2329.78491 2710.73535
21.1600 21.1525 2661.1 0.000376 2330.27222 2708.05347
21.1700 21.1625 2677.7 0.000373 2330.76587 2707.96680
21.1800 21.1725 2687.9 0.000372 2331.26440 2707.66577
21.1900 21.1825 2658.5 0.000376 2331.76709 2707.76831
21.2000 21.1925 2687.0 0.000372 2332.27661 2708.88916
21.2100 21.2025 2701.1 0.000370 2332.79004 2711.62793
21.2200 21.2125 2708.8 0.000369 2333.30908 2716.56494
21.2300 21.2225 2701.5 0.000370 2333.83301 2724.27466
21.2400 21.2325 2734.1 0.000366 2334.36133 2735.32959
21.2500 21.2425 2756.3 0.000363 2334.89453 2750.30371
21.2600 21.2525 2785.9 0.000359 2335.43140 2769.79297
21.2700 21.2625 2778.8 0.000360 2335.97461 2794.40991
21.2800 21.2725 2841.2 0.000352 2336.52124 2824.78735
21.2900 21.2825 2892.6 0.0003457 2337.07178 2861.58838
21.3000 21.2925 2955.5 0.0003384 2337.62744 2905.49365
21.3100 21.3025 2970.1 0.0003367 2338.18701 2958.05444
21.3200 21.3125 3051.3 0.0003277 2338.75073 3018.26880
21.3300 21.3225 3142.8 0.0003182 2339.31787 3087.66846
21.3400 21.3325 3204.8 0.0003120 2339.88940 3166.88989
21.3500 21.3425 3269.2 0.0003059 2340.46509 3256.49561
21.3600 21.3525 3350.3 0.0002985 2341.04321 3356.91895
21.3700 21.3625 3469.1 0.0002883 2341.62598 3468.42407
21.3800 21.3725 3532.2 0.0002831 2342.21216 3591.04663
21.3900 21.3825 3590.9 0.0002785 2342.80176 3724.56055
21.4000 21.3925 3702.1 0.0002701 2343.39453 3868.43652
21.4100 21.4025 3811.7 0.0002623 2343.99048 4021.84473
21.4200 21.4125 3910.1 0.0002558 2344.58960 4183.67822
21.4300 21.4225 3969.6 0.0002519 2345.19141 4352.57764
21.4400 21.4325 4104.3 0.0002436 2345.79688 4526.97168
21.4500 21.4425 4232.7 0.0002363 2346.40503 4705.05322
21.4600 21.4525 4353.1 0.0002297 2347.01465 4884.71826
21.4700 21.4625 4422.2 0.0002261 2347.62866 5063.43359
21.4800 21.4725 4581.2 0.0002183 2348.24463 5238.08154
21.4900 21.4825 4715.7 0.0002121 2348.86279 5404.79639
21.5000 21.4925 4820.9 0.0002074 2349.48364 5558.89893
21.5100 21.5025 4894.7 0.0002043 2350.10693 5694.95996
21.5200 21.5125 5053.1 0.0001979 2350.73169 5807.05273
21.5300 21.5225 5181.5 0.0001930 2351.35815 5889.27441
21.5400 21.5325 5291.6 0.0001890 2351.98755 5936.43018
21.5500 21.5425 5320.3 0.0001880 2352.61914 5944.82227
21.5600 21.5525 5452.4 0.0001834 2353.25122 5912.90576
21.5700 21.5625 5546.0 0.0001803 2353.88599 5841.61279
21.5800 21.5725 5580.1 0.0001792 2354.52100 5734.92383
21.5900 21.5825 5519.2 0.0001812 2355.15918 5597.00781
21.6000 21.5925 5547.7 0.0001803 2355.79688 5433.97168
21.6100 21.6025 5497.1 0.0001819 2356.43701 5252.82129
21.6200 21.6125 5394.5 0.0001854 2357.07813 5059.92139
21.6300 21.6225 5199.6 0.0001923 2357.72021 4861.02344
21.6400 21.6325 5084.4 0.0001967 2358.36304 4661.08447
21.6500 21.6425 4951.1 0.0002020 2359.00732 4464.21875
21.6600 21.6525 4714.9 0.0002121 2359.65137 4273.74512
21.6700 21.6625 4498.3 0.0002223 2360.29663 4092.25610
21.6800 21.6725 4333.7 0.0002307 2360.94238 3922.10376
21.6900 21.6825 4161.8 0.0002403 2361.58813 3763.84839
21.7000 21.6925 3983.6 0.0002510 2362.23511 3618.78125
21.7100 21.7025 3762.0 0.0002658 2362.88135 3487.35767
21.7200 21.7125 3663.6 0.0002730 2363.52832 3369.66333
21.7300 21.7225 3530.3 0.0002833 2364.17529 3265.48413
21.7400 21.7325 3407.4 0.0002935 2364.82153 3174.35278
21.7500 21.7425 3281.0 0.0003048 2365.46826 3095.61353
21.7600 21.7525 3213.3 0.0003112 2366.11450 3028.47266
21.7700 21.7625 3144.3 0.0003180 2366.75977 2972.04492
21.7800 21.7725 3057.7 0.0003270 2367.40430 2925.40161
21.7900 21.7825 3010.4 0.0003322 2368.04932 2887.59497
21.8000 21.7925 2966.1 0.0003371 2368.69312 2857.69678
21.8100 21.8025 2951.1 0.0003389 2369.33643 2834.81396
21.8200 21.8125 2885.5 0.0003466 2369.97827 2818.09644
21.8300 21.8225 2861.7 0.0003494 2370.61938 2806.75171
21.8400 21.8325 2857.2 0.0003500 2371.25903 2800.03931
21.8500 21.8425 2852.4 0.0003506 2371.89795 2797.26855
21.8600 21.8525 2814.9 0.000355 2372.53442 2797.79102
21.8700 21.8625 2805.6 0.000356 2373.17017 2800.98755
21.8800 21.8725 2830.8 0.000353 2373.80493 2806.25684
21.8900 21.8825 2818.8 0.000355 2374.43750 2813.00220
21.9000 21.8925 2801.2 0.000357 2375.06787 2820.61914
21.9100 21.9025 2814.5 0.000355 2375.69702 2828.48853
21.9200 21.9125 2833.1 0.000353 2376.32373 2835.98145
21.9300 21.9225 2849.1 0.000351 2376.94873 2842.47192
21.9400 21.9325 2811.3 0.000356 2377.57104 2847.38062
21.9500 21.9425 2853.8 0.0003504 2378.19165 2850.21118
21.9600 21.9525 2861.7 0.0003494 2378.80957 2850.61401
21.9700 21.9625 2875.5 0.0003478 2379.42456 2846.78223
21.9800 21.9725 2851.9 0.0003506 2380.03760 2842.09302
21.9900 21.9825 2875.4 0.0003478 2380.64795 2835.14600
22.0000 21.9925 2897.7 0.0003451 2381.25488 2826.37695
22.0100 22.0025 2883.8 0.0003468 2381.85962 2816.33228
22.0200 22.0125 2861.1 0.0003495 2382.46118 2805.61670
22.0300 22.0225 2853.9 0.0003504 2383.05957 2794.84229
22.0400 22.0325 2899.3 0.0003449 2383.65479 2784.60107
22.0500 22.0425 2858.5 0.0003498 2384.24658 2775.44141
22.0600 22.0525 2815.0 0.000355 2384.83472 2767.87207
22.0700 22.0625 2828.0 0.000354 2385.41968 2762.35303
22.0800 22.0725 2825.2 0.000354 2386.00098 2759.30884
22.0900 22.0825 2827.1 0.000354 2386.57861 2759.11572
22.1000 22.0925 2780.9 0.000360 2387.15186 2762.12085
22.1100 22.1025 2808.6 0.000356 2387.72192 2768.62842
22.1200 22.1125 2823.9 0.000354 2388.28735 2778.90601
22.1300 22.1225 2820.8 0.000355 2388.84985 2793.17236
22.1400 22.1325 2798.9 0.000357 2389.40747 2811.60645
22.1500 22.1425 2837.5 0.000352 2389.96021 2834.32251
22.1600 22.1525 2877.2 0.0003476 2390.50928 2861.37500
22.1700 22.1625 2886.7 0.0003464 2391.05322 2892.74121
22.1800 22.1725 2893.3 0.0003456 2391.59375 2928.31104
22.1900 22.1825 2938.5 0.0003403 2392.12891 2967.87305
22.2000 22.1925 3000.2 0.0003333 2392.65894 3011.10059
22.2100 22.2025 3039.4 0.0003290 2393.18457 3057.53296
22.2200 22.2125 3056.0 0.0003272 2393.70483 3106.57202
22.2300 22.2225 3149.2 0.0003175 2394.22021 3157.47876
22.2400 22.2325 3217.6 0.0003108 2394.73096 3209.38159
22.2500 22.2425 3265.9 0.0003062 2395.23560 3261.30347
22.2600 22.2525 3318.3 0.0003014 2395.73535 3312.19849
22.2700 22.2625 3406.1 0.0002936 2396.22900 3360.99390
22.2800 22.2725 3484.3 0.0002870 2396.71826 3406.61987
22.2900 22.2825 3491.2 0.0002864 2397.20166 3448.02246
22.3000 22.2925 3551.1 0.0002816 2397.67944 3484.16162
22.3100 22.3025 3580.7 0.0002793 2398.15015 3515.28320
22.3200 22.3125 3618.3 0.0002764 2398.61719 3537.99292
22.3300 22.3225 3589.4 0.0002786 2399.07666 3552.10254
22.3400 22.3325 3603.5 0.0002775 2399.52979 3556.96362
22.3500 22.3425 3623.7 0.0002760 2399.97778 3551.96851
22.3600 22.3525 3609.4 0.0002771 2400.41870 3536.91235
22.3700 22.3625 3567.2 0.0002803 2400.85425 3512.08130
22.3800 22.3725 3547.7 0.0002819 2401.28296 3478.26904
22.3900 22.3825 3551.3 0.0002816 2401.70508 3437.13110
22.4000 22.3925 3504.9 0.0002853 2402.12061 3389.30664
22.4100 22.4025 3412.8 0.0002930 2402.52930 3338.32422
22.4200 22.4125 3380.6 0.0002958 2402.93213 3282.87671
22.4300 22.4225 3339.5 0.0002994 2403.32764 3225.90234
22.4400 22.4325 3280.9 0.0003048 2403.71606 3168.70386
22.4500 22.4425 3160.4 0.0003164 2404.09717 3112.37109
22.4600 22.4525 3124.5 0.0003201 2404.47217 3057.78979
22.4700 22.4625 3067.6 0.0003260 2404.83960 3005.64966
22.4800 22.4725 3013.3 0.0003319 2405.19946 2956.47363
22.4900 22.4825 2926.0 0.0003418 2405.55225 2910.62988
22.5000 22.4925 2883.2 0.0003468 2405.89819 2868.35498
22.5100 22.5025 2897.1 0.0003452 2406.23560 2829.77612
22.5200 22.5125 2827.5 0.000354 2406.56616 2794.91504
22.5300 22.5225 2769.7 0.000361 2406.88940 2763.72046
22.5400 22.5325 2763.1 0.000362 2407.20483 2736.07056
22.5500 22.5425 2762.4 0.000362 2407.51172 2711.79517
22.5600 22.5525 2740.7 0.000365 2407.81201 2690.68066
22.5700 22.5625 2676.6 0.000374 2408.10327 2672.49170
22.5800 22.5725 2712.6 0.000369 2408.38770 2656.97412
22.5900 22.5825 2693.9 0.000371 2408.66284 2643.87207
22.6000 22.5925 2682.9 0.000373 2408.93140 2632.93311
22.6100 22.6025 2636.5 0.000379 2409.19116 2623.91406
22.6200 22.6125 2665.8 0.000375 2409.44312 2616.58667
22.6300 22.6225 2665.2 0.000375 2409.68604 2610.74316
22.6400 22.6325 2635.8 0.000379 2409.91992 2606.19727
22.6500 22.6425 2653.5 0.000377 2410.14673 2602.78394
22.6600 22.6525 2652.3 0.000377 2410.36450 2600.36255
22.6700 22.6625 2670.1 0.000375 2410.57349 2598.81421
22.6800 22.6725 2643.4 0.000378 2410.77417 2598.04126
22.6900 22.6825 2652.8 0.000377 2410.96680 2597.96460
22.7000 22.6925 2683.2 0.000373 2411.15015 2598.52490
22.7100 22.7025 2679.5 0.000373 2411.32471 2599.68091
22.7200 22.7125 2678.5 0.000373 2411.48999 2601.40430
22.7300 22.7225 2693.3 0.000371 2411.64673 2603.68872
22.7400 22.7325 2723.8 0.000367 2411.79468 2606.53345
22.7500 22.7425 2740.5 0.000365 2411.93335 2609.96313
22.7600 22.7525 2724.1 0.000367 2412.06396 2614.01294
22.7700 22.7625 2759.4 0.000362 2412.18433 2618.73975
22.7800 22.7725 2776.7 0.000360 2412.29565 2624.21753
22.7900 22.7825 2806.5 0.000356 2412.39819 2630.54834
22.8000 22.7925 2766.4 0.000361 2412.49121 2637.85620
22.8100 22.8025 2809.8 0.000356 2412.57544 2646.30273
22.8200 22.8125 2848.7 0.000351 2412.64941 2656.07861
22.8300 22.8225 2832.4 0.000353 2412.71436 2667.42017
22.8400 22.8325 2815.7 0.000355 2412.76978 2680.60840
22.8500 22.8425 2828.0 0.000354 2412.81641 2695.97192
22.8600 22.8525 2867.5 0.0003487 2412.85229 2713.89624
22.8700 22.8625 2858.3 0.0003499 2412.87939 2734.82324
22.8800 22.8725 2843.0 0.000352 2412.89624 2759.16968
22.8900 22.8825 2888.8 0.0003462 2412.90430 2787.64893
22.9000 22.8925 2910.6 0.0003436 2412.90161 2820.78564
22.9100 22.9025 2938.0 0.0003404 2412.88989 2859.22656
22.9200 22.9125 2904.4 0.0003443 2412.86792 2903.65088
22.9300 22.9225 2977.6 0.0003358 2412.83667 2954.75122
22.9400 22.9325 3037.3 0.0003292 2412.79517 3013.21411
22.9500 22.9425 3047.5 0.0003281 2412.74316 3079.69604
22.9600 22.9525 3108.9 0.0003217 2412.68237 3154.79297
22.9700 22.9625 3175.9 0.0003149 2412.61157 3239.01270
22.9800 22.9725 3284.5 0.0003045 2412.53027 3332.73340
22.9900 22.9825 3326.3 0.0003006 2412.43896 3436.17383
23.0000 22.9925 3453.7 0.0002895 2412.33691 3549.35083
23.0100 23.0025 3598.6 0.0002779 2412.22534 3672.04590
23.0200 23.0125 3717.7 0.0002690 2412.10449 3803.76440
23.0300 23.0225 3841.7 0.0002603 2411.97412 3943.76758
23.0400 23.0325 4000.3 0.0002500 2411.83130 4090.74683
23.0500 23.0425 4194.4 0.0002384 2411.67944 4243.20361
23.0600 23.0525 4362.9 0.0002292 2411.51660 4399.12012
23.0700 23.0625 4439.7 0.0002252 2411.34448 4555.98193
23.0800 23.0725 4631.4 0.0002159 2411.16162 4710.73291
23.0900 23.0825 4778.0 0.0002093 2410.96997 4859.75879
23.1000 23.0925 4888.9 0.0002045 2410.76563 5000.27344
23.1100 23.1025 4905.4 0.0002039 2410.55249 5125.03613
23.1200 23.1125 5038.8 0.0001985 2410.32910 5230.65918
23.1300 23.1225 5120.4 0.0001953 2410.09448 5312.59570
23.1400 23.1325 5159.3 0.0001938 2409.85034 5366.93213
23.1500 23.1425 5116.6 0.0001954 2409.59497 5390.87988
23.1600 23.1525 5173.2 0.0001933 2409.33032 5383.16748
23.1700 23.1625 5205.9 0.0001921 2409.05420 5344.24268
23.1800 23.1725 5138.7 0.0001946 2408.76782 5276.18994
23.1900 23.1825 5010.2 0.0001996 2408.47192 5182.43506
23.2000 23.1925 4963.0 0.0002015 2408.16431 5067.27734
23.2100 23.2025 4872.1 0.0002053 2407.84839 4934.83594
23.2200 23.2125 4673.2 0.0002140 2407.51978 4790.94922
23.2300 23.2225 4492.5 0.0002226 2407.18164 4639.39258
23.2400 23.2325 4389.5 0.0002278 2406.83350 4484.04688
23.2500 23.2425 4191.2 0.0002386 2406.47437 4328.24316
23.2600 23.2525 3957.0 0.0002527 2406.10474 4174.76025
23.2700 23.2625 3813.5 0.0002622 2405.72461 4025.85815
23.2800 23.2725 3674.7 0.0002721 2405.33521 3883.31763
23.2900 23.2825 3549.7 0.0002817 2404.93481 3748.50024
23.3000 23.2925 3381.1 0.0002958 2404.52368 3622.38892
23.3100 23.3025 3304.8 0.0003026 2404.10156 3505.63013
23.3200 23.3125 3208.4 0.0003117 2403.67041 3398.57617
23.3300 23.3225 3131.0 0.0003194 2403.22754 3301.32397
23.3400 23.3325 3029.6 0.0003301 2402.77441 3213.75586
23.3500 23.3425 2979.3 0.0003356 2402.31177 3135.56592
23.3600 23.3525 2963.1 0.0003375 2401.83887 3066.31323
23.3700 23.3625 2899.8 0.0003448 2401.35474 3005.44556
23.3800 23.3725 2821.9 0.000354 2400.86060 2952.33960
23.3900 23.3825 2828.7 0.000354 2400.35596 2906.32373
23.4000 23.3925 2805.0 0.000357 2399.84155 2866.71289
23.4100 23.4025 2789.2 0.000359 2399.31641 2833.49316
23.4200 23.4125 2712.7 0.000369 2398.78101 2804.67822
23.4300 23.4225 2724.9 0.000367 2398.23560 2780.31567
23.4400 23.4325 2734.2 0.000366 2397.67969 2759.83569
23.4500 23.4425 2685.8 0.000372 2397.11328 2742.72681
23.4600 23.4525 2676.9 0.000374 2396.53735 2728.70996
23.4700 23.4625 2671.7 0.000374 2395.95117 2717.03833
23.4800 23.4725 2680.8 0.000373 2395.35449 2707.55298
23.4900 23.4825 2647.9 0.000378 2394.74731 2699.97266
23.5000 23.4925 2651.4 0.000377 2394.13110 2694.07275
23.5100 23.5025 2653.9 0.000377 2393.50415 2689.67236
23.5200 23.5125 2656.1 0.000376 2392.86719 2686.64331
23.5300 23.5225 2634.5 0.000380 2392.22021 2684.89722
23.5400 23.5325 2640.1 0.000379 2391.56348 2684.38525
23.5500 23.5425 2660.1 0.000376 2390.89697 2685.10107
23.5600 23.5525 2652.4 0.000377 2390.21997 2687.07324
23.5700 23.5625 2634.1 0.000380 2389.53271 2690.37231
23.5800 23.5725 2657.7 0.000376 2388.83643 2695.10669
23.5900 23.5825 2671.7 0.000374 2388.13013 2701.42480
23.6000 23.5925 2684.7 0.000372 2387.41382 2709.51782
23.6100 23.6025 2648.8 0.000378 2386.68872 2719.62500
23.6200 23.6125 2686.4 0.000372 2385.95337 2732.03149
23.6300 23.6225 2722.8 0.000367 2385.20776 2747.06836
23.6400 23.6325 2724.1 0.000367 2384.45337 2765.12012
23.6500 23.6425 2716.7 0.000368 2383.68945 2786.61548
23.6600 23.6525 2749.7 0.000364 2382.91553 2812.03125
23.6700 23.6625 2790.7 0.000358 2382.13159 2841.88525
23.6800 23.6725 2791.6 0.000358 2381.33911 2876.72534
23.6900 23.6825 2823.3 0.000354 2380.53662 2917.12476
23.7000 23.6925 2880.5 0.0003472 2379.72656 2963.66260
23.7100 23.7025 2930.3 0.0003413 2378.90503 3016.91040
23.7200 23.7125 2953.6 0.0003386 2378.07495 3077.40625
23.7300 23.7225 3016.8 0.0003315 2377.23608 3145.64014
23.7400 23.7325 3103.8 0.0003222 2376.38745 3222.02100
23.7500 23.7425 3213.5 0.0003112 2375.53003 3306.91797
23.7600 23.7525 3269.9 0.0003058 2374.66357 3400.35938
23.7700 23.7625 3425.5 0.0002919 2373.78833 3502.41138
23.7800 23.7725 3600.5 0.0002777 2372.90405 3612.87866
23.7900 23.7825 3776.7 0.0002648 2372.01074 3731.33447
23.8000 23.7925 3935.3 0.0002541 2371.10889 3857.09863
23.8100 23.8025 4155.0 0.0002407 2370.19824 3989.19971
23.8200 23.8125 4438.1 0.0002253 2369.27856 4126.34521
23.8300 23.8225 4644.1 0.0002153 2368.35083 4266.88525
23.8400 23.8325 4807.1 0.0002080 2367.41357 4408.77783
23.8500 23.8425 5045.3 0.0001982 2366.46851 4549.55469
23.8600 23.8525 5255.8 0.0001903 2365.51538 4686.30518
23.8700 23.8625 5391.7 0.0001855 2364.55347 4815.69580
23.8800 23.8725 5439.1 0.0001839 2363.58301 4934.02734
23.8900 23.8825 5585.2 0.0001790 2362.60498 5037.39600
23.9000 23.8925 5667.9 0.0001764 2361.61768 5121.93164
23.9100 23.9025 5619.6 0.0001779 2360.62329 5184.11914
23.9200 23.9125 5655.4 0.0001768 2359.62036 5221.17627
23.9300 23.9225 5662.7 0.0001766 2358.60938 5231.39014
23.9400 23.9325 5665.4 0.0001765 2357.59009 5214.35303
23.9500 23.9425 5546.4 0.0001803 2356.56396 5171.02441
23.9600 23.9525 5516.8 0.0001813 2355.53027 5103.60840
23.9700 23.9625 5456.9 0.0001833 2354.48853 5015.27246
23.9800 23.9725 5363.2 0.0001865 2353.43872 4909.80127
23.9900 23.9825 5162.9 0.0001937 2352.38135 4791.28760
24.0000 23.9925 5042.7 0.0001983 2351.31665 4663.64502
24.0100 24.0025 4905.2 0.0002039 2350.24512 4530.63184
24.0200 24.0125 4706.6 0.0002125 2349.16479 4395.63916
24.0300 24.0225 4459.9 0.0002242 2348.07837 4261.61572
24.0400 24.0325 4317.6 0.0002316 2346.98462 4131.07178
24.0500 24.0425 4148.3 0.0002411 2345.88477 4006.11108
24.0600 24.0525 3986.1 0.0002509 2344.77637 3888.45557
24.0700 24.0625 3769.8 0.0002653 2343.66162 3779.13770
24.0800 24.0725 3685.0 0.0002714 2342.53955 3679.92554
24.0900 24.0825 3592.3 0.0002784 2341.41187 3591.25732
24.1000 24.0925 3455.6 0.0002894 2340.27661 3513.66724
24.1100 24.1025 3398.4 0.0002943 2339.13525 3447.46362
24.1200 24.1125 3347.0 0.0002988 2337.98755 3392.73804
24.1300 24.1225 3326.8 0.0003006 2336.83301 3349.40210
24.1400 24.1325 3266.4 0.0003062 2335.67163 3317.20044
24.1500 24.1425 3272.6 0.0003056 2334.50513 3295.72656
24.1600 24.1525 3288.3 0.0003041 2333.33154 3284.44604
24.1700 24.1625 3307.9 0.0003023 2332.15234 3282.70679
24.1800 24.1725 3280.3 0.0003048 2330.96680 3286.89136
24.1900 24.1825 3330.0 0.0003003 2329.77563 3301.89795
24.2000 24.1925 3376.4 0.0002962 2328.57910 3323.90479
24.2100 24.2025 3424.5 0.0002920 2327.37622 3351.88013
24.2200 24.2125 3399.9 0.0002941 2326.16821 3384.70679
24.2300 24.2225 3486.2 0.0002868 2324.95410 3421.16724
24.2400 24.2325 3520.7 0.0002840 2323.73560 3459.94116
24.2500 24.2425 3542.3 0.0002823 2322.51074 3499.60889
24.2600 24.2525 3540.8 0.0002824 2321.28027 3538.65698
24.2700 24.2625 3588.5 0.0002787 2320.04492 3575.52490
24.2800 24.2725 3646.5 0.0002742 2318.80542 3608.65674
24.2900 24.2825 3609.5 0.0002770 2317.55981 3636.61426
24.3000 24.2925 3628.2 0.0002756 2316.31006 3658.19067
24.3100 24.3025 3661.0 0.0002731 2315.05493 3672.55005
24.3200 24.3125 3679.9 0.0002717 2313.79590 3679.33936
24.3300 24.3225 3640.3 0.0002747 2312.53174 3678.74902
24.3400 24.3325 3656.9 0.0002735 2311.26270 3671.49463
24.3500 24.3425 3683.9 0.0002715 2309.98926 3658.74707
24.3600 24.3525 3681.9 0.0002716 2308.71167 3642.00098
24.3700 24.3625 3622.4 0.0002761 2307.43066 3622.92358
24.3800 24.3725 3637.9 0.0002749 2306.14575 3603.22534
24.3900 24.3825 3636.6 0.0002750 2304.85547 3584.54102
24.4000 24.3925 3630.4 0.0002755 2303.56201 3568.36426
24.4100 24.4025 3555.7 0.0002812 2302.26392 3556.50684
24.4200 24.4125 3579.9 0.0002793 2300.96362 3549.04297
24.4300 24.4225 3597.3 0.0002780 2299.65820 3547.34521
24.4400 24.4325 3573.1 0.0002799 2298.35034 3552.05176
24.4500 24.4425 3586.1 0.0002789 2297.03882 3563.57373
24.4600 24.4525 3629.3 0.0002755 2295.72412 3582.09302
24.4700 24.4625 3676.7 0.0002720 2294.40625 3607.55371
24.4800 24.4725 3665.5 0.0002728 2293.08496 3639.66406
24.4900 24.4825 3726.3 0.0002684 2291.75977 3677.87939
24.5000 24.4925 3791.3 0.0002638 2290.43262 3721.39746
24.5100 24.5025 3850.1 0.0002597 2289.10229 3769.14551
24.5200 24.5125 3834.1 0.0002608 2287.76978 3819.78320
24.5300 24.5225 3907.8 0.0002559 2286.43457 3871.70679
24.5400 24.5325 3958.1 0.0002526 2285.09668 3923.08203
24.5500 24.5425 4010.0 0.0002494 2283.75684 3971.90161
24.5600 24.5525 3987.7 0.0002508 2282.41431 4016.08936
24.5700 24.5625 4054.9 0.0002466 2281.06934 4053.63477
24.5800 24.5725 4111.6 0.0002432 2279.72290 4082.75464
24.5900 24.5825 4130.2 0.0002421 2278.37402 4101.79980
24.6000 24.5925 4140.3 0.0002415 2277.02368 4110.35547
24.6100 24.6025 4186.6 0.0002389 2275.67114 4107.81641
24.6200 24.6125 4220.3 0.0002370 2274.31689 4094.33643
24.6300 24.6225 4195.1 0.0002384 2272.96143 4070.48218
24.6400 24.6325 4208.2 0.0002376 2271.60498 4037.09570
24.6500 24.6425 4217.2 0.0002371 2270.24634 3995.13770
24.6600 24.6525 4203.0 0.0002379 2268.88672 3945.61035
24.6700 24.6625 4113.5 0.0002431 2267.52563 3889.48511
24.6800 24.6725 4071.0 0.0002456 2266.16382 3827.69556
24.6900 24.6825 4040.3 0.0002475 2264.80103 3761.16602
24.7000 24.6925 3978.8 0.0002513 2263.43750 3690.84497
24.7100 24.7025 3846.8 0.0002600 2262.07324 3617.72095
24.7200 24.7125 3812.7 0.0002623 2260.70898 3542.83203
24.7300 24.7225 3754.6 0.0002663 2259.34375 3467.56812
24.7400 24.7325 3682.5 0.0002716 2257.97778 3392.27637
24.7500 24.7425 3561.7 0.0002808 2256.61182 3318.25122
24.7600 24.7525 3527.8 0.0002835 2255.24561 3246.33813
24.7700 24.7625 3465.9 0.0002885 2253.87891 3177.24805
24.7800 24.7725 3352.4 0.0002983 2252.51294 3111.55054
24.7900 24.7825 3283.4 0.0003046 2251.14648 3049.66846
24.8000 24.7925 3215.4 0.0003110 2249.78101 2991.89673
24.8100 24.8025 3150.7 0.0003174 2248.41504 2938.40869
24.8200 24.8125 3045.0 0.0003284 2247.04980 2889.27954
24.8300 24.8225 2988.0 0.0003347 2245.68555 2844.49902
24.8400 24.8325 2949.2 0.0003391 2244.32129 2803.99414
24.8500 24.8425 2900.5 0.0003448 2242.95728 2767.63647
24.8600 24.8525 2806.9 0.000356 2241.59497 2735.26074
24.8700 24.8625 2797.8 0.000357 2240.23413 2706.67432
24.8800 24.8725 2764.0 0.000362 2238.87378 2681.67114
24.8900 24.8825 2749.3 0.000364 2237.51440 2660.03564
24.9000 24.8925 2678.8 0.000373 2236.15601 2641.29004
24.9100 24.9025 2687.4 0.000372 2234.80054 2625.76343
24.9200 24.9125 2680.8 0.000373 2233.44482 2613.00195
24.9300 24.9225 2632.8 0.000380 2232.09155 2602.83813
24.9400 24.9325 2633.5 0.000380 2230.73950 2595.13623
24.9500 24.9425 2641.4 0.000379 2229.38940 2589.78394
24.9600 24.9525 2641.2 0.000379 2228.04150 2586.70947
24.9700 24.9625 2607.5 0.000384 2226.69531 2585.87744
24.9800 24.9725 2619.7 0.000382 2225.35083 2587.29443
24.9900 24.9825 2629.9 0.000380 2224.00879 2590.22974
25.0000 24.9925 2645.8 0.000378 2222.66968 2596.35083
25.0100 25.0025 2606.0 0.000384 2221.33228 2605.01489
25.0200 25.0125 2635.8 0.000379 2219.99780 2616.41431
25.0300 25.0225 2651.8 0.000377 2218.66577 2630.79272
25.0400 25.0325 2654.7 0.000377 2217.33521 2648.44385
25.0500 25.0425 2640.5 0.000379 2216.00952 2669.70361
25.0600 25.0525 2680.0 0.000373 2214.68481 2694.95679
25.0700 25.0625 2713.0 0.000369 2213.36475 2724.62476
25.0800 25.0725 2704.7 0.000370 2212.04663 2759.16577
25.0900 25.0825 2734.8 0.000366 2210.73218 2799.06177
25.1000 25.0925 2772.4 0.000361 2209.41968 2844.81250
25.1100 25.1025 2819.4 0.000355 2208.11279 2896.92334
25.1200 25.1125 2822.3 0.000354 2206.80835 2955.89233
25.1300 25.1225 2890.0 0.0003460 2205.50732 3022.19678
25.1400 25.1325 2958.5 0.0003380 2204.21021 3096.27051
25.1500 25.1425 3033.0 0.0003297 2202.91626 3178.49072
25.1600 25.1525 3064.1 0.0003264 2201.62695 3269.15576
25.1700 25.1625 3179.9 0.0003145 2200.34058 3368.46362
25.1800 25.1725 3288.0 0.0003041 2199.06006 3476.48169
25.1900 25.1825 3374.8 0.0002963 2197.78174 3593.12769
25.2000 25.1925 3486.2 0.0002868 2196.50781 3718.13696
25.2100 25.2025 3629.0 0.0002756 2195.23926 3851.02588
25.2200 25.2125 3771.8 0.0002651 2193.97412 3991.06152
25.2300 25.2225 3866.8 0.0002586 2192.71411 4137.22949
25.2400 25.2325 4029.2 0.0002482 2191.45850 4288.19336
25.2500 25.2425 4182.5 0.0002391 2190.20654 4442.28027
25.2600 25.2525 4346.4 0.0002301 2188.96143 4597.46875
25.2700 25.2625 4411.1 0.0002267 2187.71924 4751.41797
25.2800 25.2725 4587.2 0.0002180 2186.48291 4901.51855
25.2900 25.2825 4734.2 0.0002112 2185.25073 5045.04492
25.3000 25.2925 4867.0 0.0002055 2184.02417 5179.15918
25.3100 25.3025 4914.8 0.0002035 2182.80371 5301.27490
25.3200 25.3125 5069.8 0.0001972 2181.58716 5409.07617
25.3300 25.3225 5171.8 0.0001934 2180.37646 5500.65527
25.3400 25.3325 5206.2 0.0001921 2179.17139 5574.54248
25.3500 25.3425 5271.8 0.0001897 2177.97119 5629.65771
25.3600 25.3525 5340.7 0.0001872 2176.77661 5665.21826
25.3700 25.3625 5364.2 0.0001864 2175.58813 5680.63525
25.3800 25.3725 5292.6 0.0001889 2174.40527 5675.89063
25.3900 25.3825 5308.9 0.0001884 2173.22803 5649.83203
25.4000 25.3925 5295.2 0.0001889 2172.05688 5602.83984
25.4100 25.4025 5252.1 0.0001904 2170.89185 5535.25635
25.4200 25.4125 5118.9 0.0001954 2169.73267 5447.94385
25.4300 25.4225 5086.4 0.0001966 2168.58008 5342.37256
25.4400 25.4325 5016.6 0.0001993 2167.43262 5220.61475
25.4500 25.4425 4915.4 0.0002034 2166.29297 5085.24561
25.4600 25.4525 4765.7 0.0002098 2165.15894 4939.18457
25.4700 25.4625 4693.6 0.0002131 2164.03101 4785.48047
25.4800 25.4725 4598.4 0.0002175 2162.90918 4627.13379
25.4900 25.4825 4438.8 0.0002253 2161.79443 4466.94824
25.5000 25.4925 4316.1 0.0002317 2160.68652 4307.41162
25.5100 25.5025 4216.5 0.0002372 2159.58569 4150.66504
25.5200 25.5125 4103.2 0.0002437 2158.49072 3998.48315
25.5300 25.5225 3916.7 0.0002553 2157.40332 3852.27393
25.5400 25.5325 3814.3 0.0002622 2156.32178 3713.12891
25.5500 25.5425 3714.4 0.0002692 2155.24854 3581.84131
25.5600 25.5525 3597.2 0.0002780 2154.18164 3458.95117
25.5700 25.5625 3434.4 0.0002912 2153.12207 3344.77368
25.5800 25.5725 3373.9 0.0002964 2152.06909 3239.43457
25.5900 25.5825 3277.9 0.0003051 2151.02393 3142.89868
25.6000 25.5925 3173.7 0.0003151 2149.98584 3054.99658
25.6100 25.6025 3090.0 0.0003236 2148.95532 2975.44800
25.6200 25.6125 3037.8 0.0003292 2147.93164 2903.88501
25.6300 25.6225 2964.9 0.0003373 2146.91626 2839.87744
25.6400 25.6325 2869.3 0.0003485 2145.90723 2782.94971
25.6500 25.6425 2827.3 0.000354 2144.90649 2732.59497
25.6600 25.6525 2798.2 0.000357 2143.91431 2688.29590
25.6700 25.6625 2757.2 0.000363 2142.92847 2649.54102
25.6800 25.6725 2692.9 0.000371 2141.95044 2615.83203
25.6900 25.6825 2672.9 0.000374 2140.98096 2586.69531
25.7000 25.6925 2649.1 0.000377 2140.01880 2561.92188
25.7100 25.7025 2635.3 0.000379 2139.06519 2540.65674
25.7200 25.7125 2579.2 0.000388 2138.11865 2522.77393
25.7300 25.7225 2577.9 0.000388 2137.18018 2507.97119
25.7400 25.7325 2561.6 0.000390 2136.25049 2495.99414
25.7500 25.7425 2526.8 0.000396 2135.32837 2486.64111
25.7600 25.7525 2521.8 0.000397 2134.41357 2479.76147
25.7700 25.7625 2517.2 0.000397 2133.50928 2475.25317
25.7800 25.7725 2505.7 0.000399 2132.61133 2470.19434
25.7900 25.7825 2474.6 0.000404 2131.72241 2470.34106
25.8000 25.7925 2481.9 0.000403 2130.84131 2472.83667
25.8100 25.8025 2488.8 0.000402 2129.96875 2477.75415
25.8200 25.8125 2476.8 0.000404 2129.10400 2485.20410
25.8300 25.8225 2464.3 0.000406 2128.24829 2495.32568
25.8400 25.8325 2484.1 0.000403 2127.40088 2508.28223
25.8500 25.8425 2481.8 0.000403 2126.56226 2524.25439
25.8600 25.8525 2475.8 0.000404 2125.73267 2543.43164
25.8700 25.8625 2479.9 0.000403 2124.91089 2566.00659
25.8800 25.8725 2499.4 0.000400 2124.09790 2592.16699
25.8900 25.8825 2510.8 0.000398 2123.29346 2622.07983
25.9000 25.8925 2490.6 0.000402 2122.49756 2655.88989
25.9100 25.9025 2521.3 0.000397 2121.70996 2693.70288
25.9200 25.9125 2537.8 0.000394 2120.93164 2735.58301
25.9300 25.9225 2574.3 0.000388 2120.16211 2781.50879
25.9400 25.9325 2556.6 0.000391 2119.40210 2831.80078
25.9500 25.9425 2613.3 0.000383 2118.64966 2885.53735
25.9600 25.9525 2641.6 0.000379 2117.90674 2942.84668
25.9700 25.9625 2664.7 0.000375 2117.17236 3003.37402
25.9800 25.9725 2706.1 0.000370 2116.44702 3066.64746
25.9900 25.9825 2758.9 0.000362 2115.73022 3132.06421
26.0000 25.9925 2796.4 0.000358 2115.02319 3198.89355
26.0100 26.0025 2814.5 0.000355 2114.32397 3267.19873
26.0200 26.0125 2860.5 0.0003496 2113.63428 3334.06519
26.0300 26.0225 2900.7 0.0003447 2112.95410 3399.25220
26.0400 26.0325 2943.5 0.0003397 2112.28247 3461.42383
26.0500 26.0425 2932.5 0.0003410 2111.61914 3519.12402
26.0600 26.0525 2989.5 0.0003345 2110.96606 3570.79492
26.0700 26.0625 3005.5 0.0003327 2110.32153 3614.84595
26.0800 26.0725 3014.5 0.0003317 2109.68628 3649.75024
26.0900 26.0825 3035.4 0.0003294 2109.05908 3674.15039
26.1000 26.0925 3068.1 0.0003259 2108.44214 3686.99341
26.1100 26.1025 3072.2 0.0003255 2107.83350 3687.65234
26.1200 26.1125 3045.5 0.0003284 2107.23413 3676.00073
26.1300 26.1225 3053.5 0.0003275 2106.64380 3652.44458
26.1400 26.1325 3074.1 0.0003253 2106.06299 3617.87744
26.1500 26.1425 3063.9 0.0003264 2105.49146 3573.58911
26.1600 26.1525 3008.4 0.0003324 2104.92798 3521.12598
26.1700 26.1625 3008.2 0.0003324 2104.37427 3462.17139
26.1800 26.1725 2981.2 0.0003354 2103.82983 3398.41504
26.1900 26.1825 2935.1 0.0003407 2103.29468 3331.46704
26.2000 26.1925 2898.0 0.0003451 2102.76807 3262.80029
26.2100 26.2025 2861.8 0.0003494 2102.25073 3193.71948
26.2200 26.2125 2821.9 0.000354 2101.74243 3125.35059
26.2300 26.2225 2746.2 0.000364 2101.24316 3058.64722
26.2400 26.2325 2728.7 0.000366 2100.75366 2994.39331
26.2500 26.2425 2694.9 0.000371 2100.27222 2933.22949
26.2600 26.2525 2664.5 0.000375 2099.80127 2875.65112
26.2700 26.2625 2594.7 0.000385 2099.33765 2822.03271
26.2800 26.2725 2596.0 0.000385 2098.88403 2772.63745
26.2900 26.2825 2570.1 0.000389 2098.43896 2727.61914
26.3000 26.2925 2530.8 0.000395 2098.00317 2687.04150
26.3100 26.3025 2524.4 0.000396 2097.57690 2650.88892
26.3200 26.3125 2520.6 0.000397 2097.15869 2619.07080
26.3300 26.3225 2512.6 0.000398 2096.75073 2591.42993
26.3400 26.3325 2477.5 0.000404 2096.35059 2567.75806
26.3500 26.3425 2495.9 0.000401 2095.95947 2547.79907
26.3600 26.3525 2494.8 0.000401 2095.57837 2531.25879
26.3700 26.3625 2510.7 0.000398 2095.20483 2517.81592
26.3800 26.3725 2510.8 0.000398 2094.84131 2507.11816
26.3900 26.3825 2508.5 0.000399 2094.48633 2498.80176
26.4000 26.3925 2506.0 0.000399 2094.13940 2492.48828
26.4100 26.4025 2497.1 0.000400 2093.80249 2487.79175
26.4200 26.4125 2519.6 0.000397 2093.47388 2484.33496
26.4300 26.4225 2536.0 0.000394 2093.15356 2481.74878
26.4400 26.4325 2547.4 0.000393 2092.84229 2479.69556
26.4500 26.4425 2536.7 0.000394 2092.54053 2477.88232
26.4600 26.4525 2564.3 0.000390 2092.24683 2476.07422
26.4700 26.4625 2581.2 0.000387 2091.96167 2474.11353
26.4800 26.4725 2603.0 0.000384 2091.68457 2471.93140
26.4900 26.4825 2580.4 0.000388 2091.41748 2469.54443
26.5000 26.4925 2621.4 0.000381 2091.15771 2467.05615
26.5100 26.5025 2627.4 0.000381 2090.90674 2464.63867
26.5200 26.5125 2618.3 0.000382 2090.66455 2462.51685
26.5300 26.5225 2638.8 0.000379 2090.43066 2460.95654
26.5400 26.5325 2650.5 0.000377 2090.20557 2460.23511
26.5500 26.5425 2656.0 0.000377 2089.98779 2460.63550
26.5600 26.5525 2622.3 0.000381 2089.77979 2462.84155
26.5700 26.5625 2655.0 0.000377 2089.57959 2466.31177
26.5800 26.5725 2649.4 0.000377 2089.38770 2471.68750
26.5900 26.5825 2638.7 0.000379 2089.20337 2479.18286
26.6000 26.5925 2644.8 0.000378 2089.02808 2488.98804
26.6100 26.6025 2660.0 0.000376 2088.85986 2501.25537
26.6200 26.6125 2674.5 0.000374 2088.70044 2516.10059
26.6300 26.6225 2680.9 0.000373 2088.54858 2533.60229
26.6400 26.6325 2715.1 0.000368 2088.40601 2554.82593
26.6500 26.6425 2750.3 0.000364 2088.27051 2577.68506
26.6600 26.6525 2791.2 0.000358 2088.14282 2603.13867
26.6700 26.6625 2800.1 0.000357 2088.02319 2631.05469
26.6800 26.6725 2874.4 0.0003479 2087.91138 2661.24243
26.6900 26.6825 2912.5 0.0003434 2087.80664 2693.43579
26.7000 26.6925 2953.2 0.0003386 2087.71045 2727.30200
26.7100 26.7025 3011.1 0.0003321 2087.62207 2762.42554
26.7200 26.7125 3057.8 0.0003270 2087.53979 2798.30420
26.7300 26.7225 3104.0 0.0003222 2087.46582 2834.40698
26.7400 26.7325 3108.9 0.0003217 2087.39966 2869.92871
26.7500 26.7425 3167.9 0.0003157 2087.34106 2904.37256
26.7600 26.7525 3190.3 0.0003135 2087.28955 2936.44360
26.7700 26.7625 3213.8 0.0003112 2087.24561 2965.45630
26.7800 26.7725 3194.9 0.0003130 2087.20874 2990.48657
26.7900 26.7825 3245.0 0.0003082 2087.17920 3010.65625
26.8000 26.7925 3242.0 0.0003085 2087.15649 3025.19897
26.8100 26.8025 3216.9 0.0003109 2087.14136 3033.53589
26.8200 26.8125 3237.8 0.0003088 2087.13281 3035.32910
26.8300 26.8225 3241.1 0.0003085 2087.13110 3030.95532
26.8400 26.8325 3226.3 0.0003099 2087.13599 3019.79834
26.8500 26.8425 3196.6 0.0003128 2087.14893 3002.82690
26.8600 26.8525 3202.4 0.0003123 2087.16724 2980.74585
26.8700 26.8625 3175.2 0.0003149 2087.19336 2954.42603
26.8800 26.8725 3144.4 0.0003180 2087.22534 2924.80078
26.8900 26.8825 3112.5 0.0003213 2087.26392 2892.81689
26.9000 26.8925 3085.0 0.0003241 2087.30884 2859.37817
26.9100 26.9025 3048.1 0.0003281 2087.36060 2825.31616
26.9200 26.9125 2985.7 0.0003349 2087.41797 2791.37012
26.9300 26.9225 2962.1 0.0003376 2087.48242 2756.55518
26.9400 26.9325 2927.8 0.0003416 2087.55322 2724.68848
26.9500 26.9425 2882.9 0.0003469 2087.62964 2694.01074
26.9600 26.9525 2815.7 0.000355 2087.71240 2666.03516
26.9700 26.9625 2803.2 0.000357 2087.80029 2640.46924
26.9800 26.9725 2769.6 0.000361 2087.89478 2617.51733
26.9900 26.9825 2725.1 0.000367 2087.99536 2597.31421
27.0000 26.9925 2707.0 0.000369 2088.10156 2579.92310
27.0100 27.0025 2706.0 0.000370 2088.21387 2565.34253
27.0200 27.0125 2697.9 0.000371 2088.33105 2553.51025
27.0300 27.0225 2657.3 0.000376 2088.45386 2544.30786
27.0400 27.0325 2674.8 0.000374 2088.58203 2537.55908
27.0500 27.0425 2668.8 0.000375 2088.71631 2533.04175
27.0600 27.0525 2670.8 0.000374 2088.85522 2530.47363
27.0700 27.0625 2641.0 0.000379 2088.99878 2529.54028
27.0800 27.0725 2657.7 0.000376 2089.14868 2529.87280
27.0900 27.0825 2660.1 0.000376 2089.30322 2531.07764
27.1000 27.0925 2642.0 0.000378 2089.46240 2532.72949
27.1100 27.1025 2648.4 0.000378 2089.62646 2534.39673
27.1200 27.1125 2647.0 0.000378 2089.79639 2535.64941
27.1300 27.1225 2643.3 0.000378 2089.96997 2536.09521
27.1400 27.1325 2617.6 0.000382 2090.14844 2535.39526
27.1500 27.1425 2635.0 0.000380 2090.33154 2533.28979
27.1600 27.1525 2638.5 0.000379 2090.51904 2529.62354
27.1700 27.1625 2615.8 0.000382 2090.71118 2524.34277
27.1800 27.1725 2612.8 0.000383 2090.90747 2517.50391
27.1900 27.1825 2620.0 0.000382 2091.10815 2509.24780
27.2000 27.1925 2613.5 0.000383 2091.31348 2499.78467
27.2100 27.2025 2584.9 0.000387 2091.52173 2489.36768
27.2200 27.2125 2598.3 0.000385 2091.73438 2478.26733
27.2300 27.2225 2584.2 0.000387 2091.95142 2466.75122
27.2400 27.2325 2573.8 0.000389 2092.17188 2455.06787
27.2500 27.2425 2535.5 0.000394 2092.39551 2443.44189
27.2600 27.2525 2541.9 0.000393 2092.62329 2432.06860
27.2700 27.2625 2521.0 0.000397 2092.85547 2421.09985
27.2800 27.2725 2484.3 0.000403 2093.09082 2410.66162
27.2900 27.2825 2482.7 0.000403 2093.32837 2400.84375
27.3000 27.2925 2473.1 0.000404 2093.57007 2391.70654
27.3100 27.3025 2455.0 0.000407 2093.81470 2383.27393
27.3200 27.3125 2422.4 0.000413 2094.06250 2374.69849
27.3300 27.3225 2428.2 0.000412 2094.31348 2367.70459
27.3400 27.3325 2414.2 0.000414 2094.56714 2361.29761
27.3500 27.3425 2394.4 0.000418 2094.82300 2355.49219
27.3600 27.3525 2381.6 0.000420 2095.08252 2350.12085
27.3700 27.3625 2384.8 0.000419 2095.34424 2345.13379
27.3800 27.3725 2371.9 0.000422 2095.60864 2340.43628
27.3900 27.3825 2347.7 0.000426 2095.87622 2335.94873
27.4000 27.3925 2357.7 0.000424 2096.14478 2331.60522
27.4100 27.4025 2352.0 0.000425 2096.41724 2328.18506
27.4200 27.4125 2345.7 0.000426 2096.69092 2324.04102
27.4300 27.4225 2331.5 0.000429 2096.96729 2320.00806
27.4400 27.4325 2334.7 0.000428 2097.24512 2316.12939
27.4500 27.4425 2335.0 0.000428 2097.52490 2312.47144
27.4600 27.4525 2307.7 0.000433 2097.80688 2309.12012
27.4700 27.4625 2323.0 0.000430 2098.09009 2306.17065
27.4800 27.4725 2321.8 0.000431 2098.37524 2303.72314
27.4900 27.4825 2327.2 0.000430 2098.66187 2301.88477
27.5000 27.4925 2310.2 0.000433 2098.94995 2300.76245
27.5100 27.5025 2323.1 0.000430 2099.24048 2300.45923
27.5200 27.5125 2325.1 0.000430 2099.53101 2301.08545
27.5300 27.5225 2312.7 0.000432 2099.82324 2302.74097
27.5400 27.5325 2333.1 0.000429 2100.11548 2305.53027
27.5500 27.5425 2341.2 0.000427 2100.41064 2309.54980
27.5600 27.5525 2344.6 0.000427 2100.70581 2314.89648
27.5700 27.5625 2342.0 0.000427 2101.00171 2321.65698
27.5800 27.5725 2364.8 0.000423 2101.29883 2329.91235
27.5900 27.5825 2378.2 0.000420 2101.59570 2339.04443
27.6000 27.5925 2380.3 0.000420 2101.89355 2350.08521
27.6100 27.6025 2399.8 0.000417 2102.19214 2363.20825
27.6200 27.6125 2422.3 0.000413 2102.49072 2378.02661
27.6300 27.6225 2447.4 0.000409 2102.79004 2394.54639
27.6400 27.6325 2454.3 0.000407 2103.08911 2412.74927
27.6500 27.6425 2502.2 0.000400 2103.38843 2432.59375
27.6600 27.6525 2523.6 0.000396 2103.68848 2454.00732
27.6700 27.6625 2548.3 0.000392 2103.98804 2476.88867
27.6800 27.6725 2567.1 0.000390 2104.28589 2501.09985
27.6900 27.6825 2615.3 0.000382 2104.58545 2526.46338
27.7000 27.6925 2647.5 0.000378 2104.88403 2552.35083
27.7100 27.7025 2659.3 0.000376 2105.18188 2579.32593
27.7200 27.7125 2721.4 0.000367 2105.47925 2606.65771
27.7300 27.7225 2740.4 0.000365 2105.77588 2633.98535
27.7400 27.7325 2780.0 0.000360 2106.07275 2660.88623
27.7500 27.7425 2779.6 0.000360 2106.36768 2686.88916
27.7600 27.7525 2832.9 0.000353 2106.66235 2711.47583
27.7700 27.7625 2857.2 0.0003500 2106.95630 2734.09375
27.7800 27.7725 2857.7 0.0003499 2107.24878 2754.18872
27.7900 27.7825 2899.5 0.0003449 2107.54004 2771.22461
27.8000 27.7925 2924.4 0.0003419 2107.83057 2784.73486
27.8100 27.8025 2935.5 0.0003407 2108.11963 2794.35767
27.8200 27.8125 2928.4 0.0003415 2108.40674 2799.87817
27.8300 27.8225 2970.9 0.0003366 2108.69238 2801.25439
27.8400 27.8325 2970.7 0.0003366 2108.97705 2798.62598
27.8500 27.8425 2961.6 0.0003377 2109.26025 2792.29858
27.8600 27.8525 2984.9 0.0003350 2109.54150 2782.72681
27.8700 27.8625 2988.2 0.0003347 2109.81982 2770.46558
27.8800 27.8725 2983.5 0.0003352 2110.09790 2756.12378
27.8900 27.8825 2939.6 0.0003402 2110.37280 2740.32739
27.9000 27.8925 2962.7 0.0003375 2110.64575 2723.69214
27.9100 27.9025 2934.5 0.0003408 2110.91724 2706.78125
27.9200 27.9125 2898.3 0.0003450 2111.18530 2690.10791
27.9300 27.9225 2943.7 0.0003397 2111.45190 2674.11646
27.9400 27.9325 2865.5 0.0003490 2111.71631 2659.32715
27.9500 27.9425 2843.4 0.000352 2111.97827 2645.76001
27.9600 27.9525 2798.1 0.000357 2112.23730 2633.79956
27.9700 27.9625 2804.0 0.000357 2112.49341 2623.61865
27.9800 27.9725 2774.5 0.000360 2112.74658 2615.33057
27.9900 27.9825 2760.1 0.000362 2112.99756 2608.98608
28.0000 27.9925 2709.7 0.000369 2113.24634 2604.57617
28.0100 28.0025 2717.1 0.000368 2113.49048 2602.03784
28.0200 28.0125 2715.6 0.000368 2113.73218 2601.24658
28.0300 28.0225 2661.8 0.000376 2113.97095 2602.02856
28.0400 28.0325 2686.4 0.000372 2114.20679 2604.14917
28.0500 28.0425 2662.8 0.000376 2114.43896 2607.32593
28.0600 28.0525 2654.2 0.000377 2114.66797 2611.22437
28.0700 28.0625 2619.0 0.000382 2114.89355 2615.46802
28.0800 28.0725 2631.1 0.000380 2115.11597 2619.64209
28.0900 28.0825 2628.9 0.000380 2115.33472 2623.31104
28.1000 28.0925 2588.6 0.000386 2115.54980 2626.03613
28.1100 28.1025 2611.3 0.000383 2115.76050 2627.40234
28.1200 28.1125 2593.7 0.000386 2115.96826 2627.03687
28.1300 28.1225 2591.5 0.000386 2116.17188 2624.65210
28.1400 28.1325 2552.2 0.000392 2116.37134 2620.04907
28.1500 28.1425 2578.8 0.000388 2116.56665 2613.14917
28.1600 28.1525 2557.9 0.000391 2116.75854 2603.98389
28.1700 28.1625 2521.9 0.000397 2116.94580 2592.68994
28.1800 28.1725 2549.4 0.000392 2117.13013 2579.49341
28.1900 28.1825 2519.1 0.000397 2117.30908 2564.66992
28.2000 28.1925 2512.6 0.000398 2117.48364 2548.53784
28.2100 28.2025 2482.7 0.000403 2117.65356 2531.42261
28.2200 28.2125 2494.8 0.000401 2117.81934 2513.64038
28.2300 28.2225 2478.1 0.000404 2117.98120 2495.48828
28.2400 28.2325 2441.1 0.000410 2118.13867 2477.23193
28.2500 28.2425 2439.9 0.000410 2118.29028 2459.10913
28.2600 28.2525 2425.1 0.000412 2118.43774 2441.32300
28.2700 28.2625 2402.2 0.000416 2118.58105 2424.04956
28.2800 28.2725 2367.4 0.000422 2118.71924 2407.43188
28.2900 28.2825 2379.8 0.000420 2118.85205 2391.59204
28.3000 28.2925 2358.4 0.000424 2118.98022 2377.08374
28.3100 28.3025 2336.2 0.000428 2119.10327 2363.06567
28.3200 28.3125 2343.6 0.000427 2119.22144 2348.75269
28.3300 28.3225 2330.6 0.000429 2119.33496 2336.55713
28.3400 28.3325 2322.6 0.000431 2119.44287 2325.66528
28.3500 28.3425 2290.1 0.000437 2119.54590 2315.85352
28.3600 28.3525 2315.0 0.000432 2119.64307 2307.12793
28.3700 28.3625 2302.2 0.000434 2119.73584 2299.48364
28.3800 28.3725 2281.5 0.000438 2119.82251 2292.90796
28.3900 28.3825 2282.0 0.000438 2119.90479 2287.38672
28.4000 28.3925 2295.9 0.000436 2119.97998 2282.90625
28.4100 28.4025 2279.0 0.000439 2120.05078 2279.01221
28.4200 28.4125 2262.4 0.000442 2120.11597 2275.09497
28.4300 28.4225 2291.5 0.000436 2120.17480 2273.65308
28.4400 28.4325 2281.0 0.000438 2120.22974 2273.20068
28.4500 28.4425 2284.0 0.000438 2120.27710 2273.73267
28.4600 28.4525 2280.7 0.000438 2120.32007 2275.25610
28.4700 28.4625 2293.7 0.000436 2120.35669 2277.77661
28.4800 28.4725 2298.3 0.000435 2120.38770 2281.31030
28.4900 28.4825 2269.6 0.000441 2120.41284 2285.87354
28.5000 28.4925 2302.4 0.000434 2120.43140 2291.49097
28.5100 28.5025 2302.1 0.000434 2120.44507 2298.18823
28.5200 28.5125 2302.3 0.000434 2120.45239 2305.99341
28.5300 28.5225 2289.1 0.000437 2120.45386 2314.93311
28.5400 28.5325 2305.9 0.000434 2120.44922 2325.03223
28.5500 28.5425 2307.2 0.000433 2120.43872 2336.30957
28.5600 28.5525 2288.2 0.000437 2120.42188 2348.78052
28.5700 28.5625 2315.1 0.000432 2120.39868 2362.44653
28.5800 28.5725 2312.3 0.000432 2120.36963 2377.30298
28.5900 28.5825 2324.6 0.000430 2120.33398 2393.32349
28.6000 28.5925 2307.7 0.000433 2120.29321 2410.70898
28.6100 28.6025 2328.9 0.000429 2120.24536 2428.92578
28.6200 28.6125 2336.9 0.000428 2120.19141 2448.13306
28.6300 28.6225 2313.5 0.000432 2120.13135 2468.22192
28.6400 28.6325 2361.3 0.000423 2120.06470 2489.06372
28.6500 28.6425 2361.2 0.000424 2119.99121 2510.50049
28.6600 28.6525 2366.4 0.000423 2119.91235 2532.34790
28.6700 28.6625 2370.2 0.000422 2119.82690 2554.38867
28.6800 28.6725 2391.2 0.000418 2119.73462 2576.37744
28.6900 28.6825 2410.4 0.000415 2119.63647 2598.03906
28.7000 28.6925 2387.6 0.000419 2119.53101 2619.06641
28.7100 28.7025 2433.4 0.000411 2119.42017 2639.12891
28.7200 28.7125 2438.9 0.000410 2119.30225 2657.86670
28.7300 28.7225 2451.4 0.000408 2119.17773 2674.91187
28.7400 28.7325 2434.0 0.000411 2119.04712 2689.88916
28.7500 28.7425 2468.9 0.000405 2118.90942 2702.44604
28.7600 28.7525 2473.2 0.000404 2118.76563 2712.26855
28.7700 28.7625 2450.7 0.000408 2118.61499 2719.11670
28.7800 28.7725 2505.6 0.000399 2118.45825 2722.83862
28.7900 28.7825 2491.5 0.000401 2118.29468 2723.40259
28.8000 28.7925 2507.4 0.000399 2118.12427 2720.89575
28.8100 28.8025 2496.5 0.000401 2117.94751 2715.52515
28.8200 28.8125 2516.8 0.000397 2117.76440 2707.60010
28.8300 28.8225 2522.2 0.000396 2117.57471 2697.51074
28.8400 28.8325 2503.3 0.000399 2117.37842 2685.69409
28.8500 28.8425 2530.3 0.000395 2117.17529 2672.61377
28.8600 28.8525 2518.9 0.000397 2116.96484 2658.72559
28.8700 28.8625 2511.1 0.000398 2116.74902 2644.46948
28.8800 28.8725 2510.6 0.000398 2116.52612 2630.32007
28.8900 28.8825 2511.6 0.000398 2116.29663 2616.49756
28.9000 28.8925 2508.6 0.000399 2116.06104 2603.39209
28.9100 28.9025 2474.1 0.000404 2115.81787 2591.27905
28.9200 28.9125 2516.1 0.000397 2115.56836 2580.39185
28.9300 28.9225 2497.4 0.000400 2115.31323 2570.92114
28.9400 28.9325 2486.2 0.000402 2115.05078 2563.02417
28.9500 28.9425 2499.8 0.000400 2114.78174 2556.82031
28.9600 28.9525 2498.7 0.000400 2114.50610 2552.39453
28.9700 28.9625 2510.8 0.000398 2114.22388 2549.80615
28.9800 28.9725 2493.1 0.000401 2113.93579 2549.08130
28.9900 28.9825 2538.0 0.000394 2113.63989 2550.21997
29.0000 28.9925 2544.0 0.000393 2113.33936 2553.19873
29.0100 29.0025 2540.1 0.000394 2113.03101 2557.96704
29.0200 29.0125 2565.1 0.000390 2112.71606 2564.45117
29.0300 29.0225 2580.6 0.000388 2112.39502 2572.55908
29.0400 29.0325 2590.1 0.000386 2112.06763 2582.10522
29.0500 29.0425 2570.0 0.000389 2111.73340 2593.10791
29.0600 29.0525 2636.7 0.000379 2111.39380 2605.36157
29.0700 29.0625 2623.3 0.000381 2111.04663 2618.73218
29.0800 29.0725 2620.5 0.000382 2110.69385 2633.09546
29.0900 29.0825 2663.0 0.000376 2110.33447 2648.41943
29.1000 29.0925 2675.4 0.000374 2109.96899 2664.51294
29.1100 29.1025 2688.3 0.000372 2109.59717 2680.07300
29.1200 29.1125 2690.1 0.000372 2109.21851 2697.86987
29.1300 29.1225 2739.2 0.000365 2108.83398 2716.64307
29.1400 29.1325 2758.6 0.000362 2108.44409 2736.54590
29.1500 29.1425 2743.4 0.000365 2108.04663 2758.09912
29.1600 29.1525 2795.2 0.000358 2107.64355 2780.89136
29.1700 29.1625 2823.9 0.000354 2107.23438 2805.47021
29.1800 29.1725 2836.8 0.000353 2106.81934 2832.05591
29.1900 29.1825 2833.1 0.000353 2106.39795 2860.83594
29.2000 29.1925 2914.6 0.0003431 2105.97070 2891.95313
29.2100 29.2025 2921.9 0.0003422 2105.53784 2925.49219
29.2200 29.2125 2929.6 0.0003413 2105.09839 2961.47119
29.2300 29.2225 3012.3 0.0003320 2104.65283 2999.82813
29.2400 29.2325 3023.6 0.0003307 2104.20190 3040.42505
29.2500 29.2425 3063.8 0.0003264 2103.74487 3083.03101
29.2600 29.2525 3082.5 0.0003244 2103.28247 3127.32251
29.2700 29.2625 3149.7 0.0003175 2102.81396 3172.88257
29.2800 29.2725 3187.5 0.0003137 2102.33960 3219.19897
29.2900 29.2825 3197.1 0.0003128 2101.86011 3265.67041
29.3000 29.2925 3290.7 0.0003039 2101.37451 3311.60815
29.3100 29.3025 3301.1 0.0003029 2100.88379 3356.25537
29.3200 29.3125 3355.0 0.0002981 2100.38721 3398.80200
29.3300 29.3225 3349.2 0.0002986 2099.88477 3438.40356
29.3400 29.3325 3433.5 0.0002913 2099.37769 3474.20996
29.3500 29.3425 3435.2 0.0002911 2098.86450 3505.38477
29.3600 29.3525 3427.7 0.0002917 2098.34692 3531.13745
29.3700 29.3625 3512.4 0.0002847 2097.82251 3550.74146
29.3800 29.3725 3485.8 0.0002869 2097.29468 3563.57031
29.3900 29.3825 3510.3 0.0002849 2096.76025 3569.12305
29.4000 29.3925 3484.4 0.0002870 2096.22070 3567.06128
29.4100 29.4025 3506.2 0.0002852 2095.67700 3557.23071
29.4200 29.4125 3490.4 0.0002865 2095.12793 3539.69678
29.4300 29.4225 3441.7 0.0002906 2094.57373 3514.74658
29.4400 29.4325 3473.0 0.0002879 2094.01465 3482.87915
29.4500 29.4425 3414.1 0.0002929 2093.45020 3444.78711
29.4600 29.4525 3373.9 0.0002964 2092.88110 3401.30518
29.4700 29.4625 3342.2 0.0002992 2092.30811 3353.35571
29.4800 29.4725 3304.3 0.0003026 2091.72974 3301.91162
29.4900 29.4825 3260.3 0.0003067 2091.14673 3247.93213
29.5000 29.4925 3161.7 0.0003163 2090.55981 3192.33447
29.5100 29.5025 3165.5 0.0003159 2089.96704 3135.96631
29.5200 29.5125 3086.2 0.0003240 2089.37109 3079.66211
29.5300 29.5225 3004.3 0.0003329 2088.77026 3023.95557
29.5400 29.5325 2980.9 0.0003355 2088.16504 2969.49658
29.5500 29.5425 2919.4 0.0003425 2087.55615 2916.78271
29.5600 29.5525 2862.0 0.0003494 2086.94263 2866.22876
29.5700 29.5625 2801.0 0.000357 2086.32520 2818.17700
29.5800 29.5725 2774.5 0.000360 2085.70288 2772.90796
29.5900 29.5825 2730.0 0.000366 2085.07764 2730.64233
29.6000 29.5925 2674.0 0.000374 2084.44775 2691.55103
29.6100 29.6025 2661.3 0.000376 2083.81470 2655.76074
29.6200 29.6125 2627.8 0.000381 2083.17773 2623.36475
29.6300 29.6225 2601.6 0.000384 2082.53687 2594.41992
29.6400 29.6325 2545.6 0.000393 2081.89233 2569.10522
29.6500 29.6425 2566.2 0.000390 2081.24414 2547.14819
29.6600 29.6525 2538.2 0.000394 2080.59253 2528.69189
29.6700 29.6625 2489.7 0.000402 2079.93701 2513.72168
29.6800 29.6725 2518.7 0.000397 2079.27881 2502.22217
29.6900 29.6825 2492.8 0.000401 2078.61743 2494.17041
29.7000 29.6925 2479.7 0.000403 2077.95215 2489.54688
29.7100 29.7025 2466.3 0.000405 2077.28467 2488.96167
29.7200 29.7125 2482.8 0.000403 2076.61353 2491.14063
29.7300 29.7225 2483.2 0.000403 2075.93945 2496.69897
29.7400 29.7325 2465.8 0.000406 2075.26245 2505.72192
29.7500 29.7425 2497.7 0.000400 2074.58276 2518.01782
29.7600 29.7525 2490.3 0.000402 2073.90063 2533.67358
29.7700 29.7625 2493.4 0.000401 2073.21606 2552.68506
29.7800 29.7725 2520.7 0.000397 2072.52783 2575.03687
29.7900 29.7825 2544.6 0.000393 2071.83813 2600.70776
29.8000 29.7925 2564.3 0.000390 2071.14551 2629.66284
29.8100 29.8025 2558.9 0.000391 2070.45117 2661.84839
29.8200 29.8125 2616.1 0.000382 2069.75366 2697.55347
29.8300 29.8225 2634.9 0.000380 2069.05420 2736.05249
29.8400 29.8325 2646.7 0.000378 2068.35278 2777.32739
29.8500 29.8425 2713.8 0.000368 2067.64966 2821.30908
29.8600 29.8525 2735.1 0.000366 2066.94409 2867.75513
29.8700 29.8625 2762.8 0.000362 2066.23730 2916.37036
29.8800 29.8725 2774.3 0.000360 2065.52783 2966.79810
29.8900 29.8825 2849.4 0.000351 2064.81787 3018.61182
29.9000 29.8925 2863.8 0.0003492 2064.10571 3071.32324
29.9100 29.9025 2875.1 0.0003478 2063.39233 3124.37256
29.9200 29.9125 2958.1 0.0003381 2062.67676 3177.13916
29.9300 29.9225 2957.5 0.0003381 2061.96021 3228.95264
29.9400 29.9325 2996.7 0.0003337 2061.24292 3279.09546
29.9500 29.9425 3023.7 0.0003307 2060.52368 3326.83105
29.9600 29.9525 3080.4 0.0003246 2059.80396 3371.40845
29.9700 29.9625 3112.1 0.0003213 2059.08325 3412.08813
29.9800 29.9725 3099.7 0.0003226 2058.36108 3448.14355
29.9900 29.9825 3180.5 0.0003144 2057.63867 3478.88501
30.0000 29.9925 3194.9 0.0003130 2056.91528 3503.66919
30.0100 30.0025 3197.3 0.0003128 2056.19165 3521.91333
30.0200 30.0125 3252.7 0.0003074 2055.46680 3533.11694
30.0300 30.0225 3287.4 0.0003042 2054.74146 3536.89722
30.0400 30.0325 3307.2 0.0003024 2054.01611 3533.01196
30.0500 30.0425 3306.3 0.0003024 2053.29028 3521.40161
30.0600 30.0525 3374.9 0.0002963 2052.56421 3502.20020
30.0700 30.0625 3373.8 0.0002964 2051.83838 3475.84888
30.0800 30.0725 3375.1 0.0002963 2051.11304 3442.70337
30.0900 30.0825 3444.9 0.0002903 2050.38672 3403.56787
30.1000 30.0925 3445.6 0.0002902 2049.66113 3359.30542
30.1100 30.1025 3431.6 0.0002914 2048.93530 3310.78027
30.1200 30.1125 3434.5 0.0002912 2048.21069 3258.95996
30.1300 30.1225 3429.5 0.0002916 2047.48535 3204.77173
30.1400 30.1325 3392.9 0.0002947 2046.76086 3149.09912
30.1500 30.1425 3326.2 0.0003006 2046.03784 3092.75293
30.1600 30.1525 3306.7 0.0003024 2045.31433 3036.46143
30.1700 30.1625 3235.5 0.0003091 2044.59216 2980.87085
30.1800 30.1725 3139.2 0.0003186 2043.87048 2926.53638
30.1900 30.1825 3105.4 0.0003220 2043.15027 2873.93140
30.2000 30.1925 3025.7 0.0003305 2042.43127 2823.46021
30.2100 30.2025 2953.1 0.0003386 2041.71252 2775.44897
30.2200 30.2125 2860.0 0.0003496 2040.99646 2729.38770
30.2300 30.2225 2843.9 0.000352 2040.28064 2687.06006
30.2400 30.2325 2779.9 0.000360 2039.56567 2647.84277
30.2500 30.2425 2696.7 0.000371 2038.85315 2611.86011
30.2600 30.2525 2688.3 0.000372 2038.14148 2579.19604
30.2700 30.2625 2644.2 0.000378 2037.43188 2549.90479
30.2800 30.2725 2587.4 0.000386 2036.72412 2524.00977
30.2900 30.2825 2572.4 0.000389 2036.01819 2501.51270
30.3000 30.2925 2555.7 0.000391 2035.31482 2482.52368
30.3100 30.3025 2525.7 0.000396 2034.61218 2466.77271
30.3200 30.3125 2500.2 0.000400 2033.91248 2454.29297
30.3300 30.3225 2501.4 0.000400 2033.21460 2445.04858
30.3400 30.3325 2475.9 0.000404 2032.51978 2438.97217
30.3500 30.3425 2453.9 0.000408 2031.82678 2435.99048
30.3600 30.3525 2467.2 0.000405 2031.13586 2436.02026
30.3700 30.3625 2466.4 0.000405 2030.44739 2438.97900
30.3800 30.3725 2467.1 0.000405 2029.76196 2444.77393
30.3900 30.3825 2442.8 0.000409 2029.07947 2453.30859
30.4000 30.3925 2472.4 0.000404 2028.40039 2464.47705
30.4100 30.4025 2483.0 0.000403 2027.72229 2478.16772
30.4200 30.4125 2468.8 0.000405 2027.04871 2494.25586
30.4300 30.4225 2515.4 0.000398 2026.37720 2512.60352
30.4400 30.4325 2522.7 0.000396 2025.70972 2533.05737
30.4500 30.4425 2527.1 0.000396 2025.04517 2555.44043
30.4600 30.4525 2572.4 0.000389 2024.38367 2579.55615
30.4700 30.4625 2608.1 0.000383 2023.72583 2605.17798
30.4800 30.4725 2631.6 0.000380 2023.07153 2632.05225
30.4900 30.4825 2654.9 0.000377 2022.42041 2659.88867
30.5000 30.4925 2731.9 0.000366 2021.77307 2688.36523
30.5100 30.5025 2757.5 0.000363 2021.12915 2717.12085
30.5200 30.5125 2782.4 0.000359 2020.48962 2745.76611
30.5300 30.5225 2859.0 0.0003498 2019.85352 2773.88232
30.5400 30.5325 2907.1 0.0003440 2019.22192 2801.02686
30.5500 30.5425 2932.1 0.0003411 2018.59387 2826.75586
30.5600 30.5525 2963.6 0.0003374 2017.97009 2850.37280
30.5700 30.5625 3026.4 0.0003304 2017.35107 2871.94312
30.5800 30.5725 3043.4 0.0003286 2016.73535 2890.81323
30.5900 30.5825 3047.9 0.0003281 2016.12451 2906.62012
30.6000 30.5925 3103.2 0.0003223 2015.51831 2919.04346
30.6100 30.6025 3103.6 0.0003222 2014.91589 2927.81470
30.6200 30.6125 3087.8 0.0003239 2014.31812 2932.74951
30.6300 30.6225 3132.0 0.0003193 2013.72522 2933.64355
30.6400 30.6325 3143.3 0.0003181 2013.13733 2930.44458
30.6500 30.6425 3136.4 0.0003188 2012.55408 2923.14917
30.6600 30.6525 3116.9 0.0003208 2011.97571 2911.84229
30.6700 30.6625 3162.0 0.0003163 2011.40222 2896.69897
30.6800 30.6725 3155.1 0.0003169 2010.83362 2877.98193
30.6900 30.6825 3128.4 0.0003197 2010.27014 2856.03857
30.7000 30.6925 3173.2 0.0003151 2009.71252 2831.28125
30.7100 30.7025 3149.7 0.0003175 2009.15918 2804.17603
30.7200 30.7125 3113.8 0.0003212 2008.61121 2775.20947
30.7300 30.7225 3138.3 0.0003186 2008.06909 2744.87964
30.7400 30.7325 3107.9 0.0003218 2007.53198 2713.66968
30.7500 30.7425 3070.6 0.0003257 2007.00073 2682.03540
30.7600 30.7525 3010.0 0.0003322 2006.47534 2650.39868
30.7700 30.7625 3003.2 0.0003330 2005.95483 2619.13794
30.7800 30.7725 2929.6 0.0003413 2005.44031 2588.59009
30.7900 30.7825 2857.6 0.0003499 2004.93176 2559.05127
30.8000 30.7925 2826.0 0.000354 2004.42908 2530.77612
30.8100 30.8025 2765.7 0.000362 2003.93140 2503.91113
30.8200 30.8125 2691.6 0.000372 2003.44006 2478.78882
30.8300 30.8225 2650.6 0.000377 2002.95544 2455.49634
30.8400 30.8325 2603.6 0.000384 2002.47656 2434.19165
30.8500 30.8425 2561.3 0.000390 2002.00354 2414.93628
30.8600 30.8525 2502.8 0.000400 2001.53674 2397.85059
30.8700 30.8625 2497.3 0.000400 2001.07629 2383.01440
30.8800 30.8725 2451.5 0.000408 2000.62219 2370.49219
30.8900 30.8825 2418.7 0.000413 2000.17432 2360.34204
30.9000 30.8925 2413.8 0.000414 1999.73230 2353.02417
30.9100 30.9025 2401.2 0.000416 1999.29785 2347.95361
30.9200 30.9125 2374.2 0.000421 1998.86926 2345.17896
30.9300 30.9225 2372.3 0.000422 1998.44714 2344.92700
30.9400 30.9325 2373.6 0.000421 1998.03186 2347.22559
30.9500 30.9425 2372.9 0.000421 1997.62354 2352.09473
30.9600 30.9525 2340.6 0.000427 1997.22144 2359.55005
30.9700 30.9625 2371.8 0.000422 1996.82629 2369.60229
30.9800 30.9725 2360.4 0.000424 1996.43750 2382.25732
30.9900 30.9825 2346.1 0.000426 1996.05640 2397.50635
31.0000 30.9925 2376.4 0.000421 1995.68164 2415.33643
31.0100 31.0025 2389.5 0.000418 1995.31348 2435.71606
31.0200 31.0125 2383.0 0.000420 1994.95288 2458.59985
31.0300 31.0225 2409.5 0.000415 1994.59961 2483.92700
31.0400 31.0325 2439.2 0.000410 1994.25256 2511.60986
31.0500 31.0425 2449.5 0.000408 1993.91333 2541.53857
31.0600 31.0525 2462.7 0.000406 1993.58032 2573.57275
31.0700 31.0625 2509.3 0.000399 1993.25537 2607.53857
31.0800 31.0725 2526.1 0.000396 1992.93738 2643.23315
31.0900 31.0825 2536.7 0.000394 1992.62659 2680.40625
31.1000 31.0925 2593.1 0.000386 1992.32275 2718.77002
31.1100 31.1025 2628.1 0.000380 1992.02698 2757.98975
31.1200 31.1125 2645.4 0.000378 1991.73730 2797.68213
31.1300 31.1225 2680.7 0.000373 1991.45581 2837.41357
31.1400 31.1325 2723.2 0.000367 1991.18201 2876.70044
31.1500 31.1425 2750.6 0.000364 1990.91504 2915.00977
31.1600 31.1525 2753.7 0.000363 1990.65625 2951.76489
31.1700 31.1625 2802.0 0.000357 1990.40393 2986.34375
31.1800 31.1725 2822.2 0.000354 1990.16028 3018.09912
31.1900 31.1825 2816.8 0.000355 1989.92358 3046.37354
31.2000 31.1925 2853.7 0.0003504 1989.69409 3070.51147
31.2100 31.2025 2882.8 0.0003469 1989.47253 3089.90503
31.2200 31.2125 2871.9 0.0003482 1989.25879 3104.01074
31.2300 31.2225 2897.2 0.0003452 1989.05212 3111.88794
31.2400 31.2325 2917.8 0.0003427 1988.85388 3114.26367
31.2500 31.2425 2915.9 0.0003430 1988.66260 3110.50098
31.2600 31.2525 2906.4 0.0003441 1988.47937 3100.65625
31.2700 31.2625 2938.4 0.0003403 1988.30359 3084.96191
31.2800 31.2725 2930.7 0.0003412 1988.13538 3063.81641
31.2900 31.2825 2914.8 0.0003431 1987.97534 3037.74902
31.3000 31.2925 2917.6 0.0003427 1987.82239 3007.38892
31.3100 31.3025 2919.4 0.0003425 1987.67786 2973.41846
31.3200 31.3125 2875.4 0.0003478 1987.54102 2936.54175
31.3300 31.3225 2862.6 0.0003493 1987.41150 2897.45410
31.3400 31.3325 2857.9 0.0003499 1987.28979 2856.81445
31.3500 31.3425 2822.6 0.000354 1987.17639 2815.23169
31.3600 31.3525 2758.3 0.000363 1987.06970 2773.28564
31.3700 31.3625 2761.4 0.000362 1986.97192 2731.41333
31.3800 31.3725 2716.2 0.000368 1986.88135 2690.16821
31.3900 31.3825 2657.0 0.000376 1986.79822 2649.72119
31.4000 31.3925 2647.0 0.000378 1986.72363 2610.48486
31.4100 31.4025 2614.8 0.000382 1986.65625 2572.72095
31.4200 31.4125 2557.6 0.000391 1986.59729 2536.64673
31.4300 31.4225 2546.6 0.000393 1986.54529 2502.43579
31.4400 31.4325 2516.3 0.000397 1986.50110 2470.22241
31.4500 31.4425 2479.0 0.000403 1986.46545 2440.10034
31.4600 31.4525 2439.3 0.000410 1986.43713 2412.14648
31.4700 31.4625 2429.3 0.000412 1986.41602 2386.39526
31.4800 31.4725 2400.8 0.000417 1986.40271 2362.85986
31.4900 31.4825 2365.4 0.000423 1986.39734 2341.52563
31.5000 31.4925 2368.9 0.000422 1986.40002 2322.36523
31.5100 31.5025 2347.4 0.000426 1986.41064 2305.32739
31.5200 31.5125 2308.9 0.000433 1986.42871 2290.35083
31.5300 31.5225 2313.8 0.000432 1986.45398 2277.35889
31.5400 31.5325 2302.4 0.000434 1986.48718 2265.92432
31.5500 31.5425 2285.0 0.000438 1986.52734 2256.63452
31.5600 31.5525 2267.3 0.000441 1986.57556 2249.04468
31.5700 31.5625 2273.4 0.000440 1986.63123 2243.05200
31.5800 31.5725 2256.4 0.000443 1986.69458 2238.54712
31.5900 31.5825 2238.0 0.000447 1986.76575 2235.41772
31.6000 31.5925 2246.9 0.000445 1986.84363 2233.55273
31.6100 31.6025 2244.9 0.000445 1986.93018 2232.84058
31.6200 31.6125 2223.0 0.000450 1987.02356 2233.16333
31.6300 31.6225 2232.0 0.000448 1987.12366 2234.41162
31.6400 31.6325 2240.2 0.000446 1987.23218 2236.47046
31.6500 31.6425 2218.8 0.000451 1987.34705 2239.22534
31.6600 31.6525 2222.1 0.000450 1987.47058 2242.56055
31.6700 31.6625 2227.5 0.000449 1987.60034 2246.35986
31.6800 31.6725 2221.5 0.000450 1987.73767 2250.56519
31.6900 31.6825 2204.6 0.000454 1987.88208 2254.93359
31.7000 31.6925 2221.5 0.000450 1988.03333 2259.47095
31.7100 31.7025 2223.4 0.000450 1988.19263 2263.93115
31.7200 31.7125 2211.4 0.000452 1988.35840 2268.26904
31.7300 31.7225 2227.7 0.000449 1988.53137 2272.37744
31.7400 31.7325 2235.2 0.000447 1988.71167 2276.16797
31.7500 31.7425 2212.9 0.000452 1988.89844 2279.57446
31.7600 31.7525 2227.1 0.000449 1989.09229 2282.55176
31.7700 31.7625 2228.3 0.000449 1989.29297 2285.08813
31.7800 31.7725 2229.5 0.000449 1989.50024 2287.20386
31.7900 31.7825 2216.4 0.000451 1989.71460 2288.95068
31.8000 31.7925 2243.4 0.000446 1989.93567 2290.41431
31.8100 31.8025 2241.9 0.000446 1990.16321 2291.70142
31.8200 31.8125 2228.5 0.000449 1990.39832 2292.94092
31.8300 31.8225 2250.3 0.000444 1990.63867 2294.27271
31.8400 31.8325 2261.9 0.000442 1990.88684 2295.84644
31.8500 31.8425 2248.2 0.000445 1991.14050 2297.80640
31.8600 31.8525 2268.2 0.000441 1991.40088 2300.29517
31.8700 31.8625 2280.0 0.000439 1991.66772 2303.44702
31.8800 31.8725 2270.5 0.000440 1991.94080 2307.37744
31.8900 31.8825 2287.7 0.000437 1992.21985 2312.19727
31.9000 31.8925 2306.0 0.000434 1992.50513 2317.99097
31.9100 31.9025 2315.4 0.000432 1992.79688 2324.83789
31.9200 31.9125 2313.4 0.000432 1993.09412 2332.78760
31.9300 31.9225 2350.8 0.000425 1993.39844 2341.88037
31.9400 31.9325 2366.9 0.000422 1993.70764 2352.13354
31.9500 31.9425 2370.6 0.000422 1994.02283 2363.54395
31.9600 31.9525 2411.2 0.000415 1994.34399 2376.09106
31.9700 31.9625 2428.3 0.000412 1994.67078 2389.85913
31.9800 31.9725 2445.6 0.000409 1995.00317 2404.52246
31.9900 31.9825 2474.4 0.000404 1995.34106 2420.12329
32.0000 31.9925 2509.4 0.000399 1995.68506 2436.54126
32.0100 32.0025 2525.3 0.000396 1996.03381 2453.63843
32.0200 32.0125 2547.1 0.000393 1996.38879 2471.24438
32.0300 32.0225 2585.5 0.000387 1996.74854 2489.16162
32.0400 32.0325 2602.8 0.000384 1997.11304 2507.16406
32.0500 32.0425 2609.3 0.000383 1997.48291 2524.99561
32.0600 32.0525 2644.1 0.000378 1997.85767 2542.37646
32.0700 32.0625 2653.6 0.000377 1998.23865 2559.00391
32.0800 32.0725 2662.5 0.000376 1998.62366 2574.56079
32.0900 32.0825 2685.8 0.000372 1999.01306 2588.73193
32.1000 32.0925 2703.3 0.000370 1999.40759 2601.17896
32.1100 32.1025 2696.9 0.000371 1999.80713 2611.69238
32.1200 32.1125 2722.6 0.000367 2000.21082 2620.01196
32.1300 32.1225 2734.9 0.000366 2000.61902 2625.97729
32.1400 32.1325 2731.1 0.000366 2001.03125 2629.50195
32.1500 32.1425 2739.6 0.000365 2001.44861 2630.58618
32.1600 32.1525 2764.8 0.000362 2001.86951 2629.31836
32.1700 32.1625 2765.3 0.000362 2002.29504 2625.86060
32.1800 32.1725 2757.4 0.000363 2002.72461 2620.44409
32.1900 32.1825 2778.8 0.000360 2003.15759 2612.91455
32.2000 32.1925 2776.8 0.000360 2003.59485 2604.48169
32.2100 32.2025 2747.7 0.000364 2004.03625 2594.95117
32.2200 32.2125 2767.3 0.000361 2004.48059 2584.67676
32.2300 32.2225 2751.3 0.000363 2004.92896 2573.95264
32.2400 32.2325 2716.3 0.000368 2005.38123 2563.04834
32.2500 32.2425 2707.9 0.000369 2005.83630 2552.20435
32.2600 32.2525 2687.7 0.000372 2006.29456 2541.62109
32.2700 32.2625 2662.1 0.000376 2006.75610 2531.46802
32.2800 32.2725 2624.5 0.000381 2007.22107 2521.87402
32.2900 32.2825 2612.4 0.000383 2007.68933 2512.93774
32.3000 32.2925 2587.9 0.000386 2008.16003 2504.71582
32.3100 32.3025 2544.2 0.000393 2008.63391 2497.23779
32.3200 32.3125 2537.7 0.000394 2009.11011 2490.49683
32.3300 32.3225 2518.6 0.000397 2009.58960 2484.45361
32.3400 32.3325 2476.1 0.000404 2010.07068 2479.04175
32.3500 32.3425 2475.6 0.000404 2010.55518 2474.16528
32.3600 32.3525 2454.6 0.000407 2011.04138 2469.70532
32.3700 32.3625 2424.0 0.000413 2011.52991 2465.52393
32.3800 32.3725 2426.9 0.000412 2012.02087 2461.46753
32.3900 32.3825 2413.0 0.000414 2012.51343 2457.38110
32.4000 32.3925 2405.6 0.000416 2013.00793 2453.11499
32.4100 32.4025 2388.6 0.000419 2013.50476 2448.55371
32.4200 32.4125 2392.3 0.000418 2014.00269 2443.55640
32.4300 32.4225 2392.4 0.000418 2014.50269 2438.02808
32.4400 32.4325 2374.4 0.000421 2015.00366 2431.94360
32.4500 32.4425 2380.9 0.000420 2015.50610 2425.30151
32.4600 32.4525 2377.7 0.000421 2016.00989 2418.13574
32.4700 32.4625 2367.2 0.000422 2016.51538 2410.51025
32.4800 32.4725 2374.6 0.000421 2017.02148 2402.52100
32.4900 32.4825 2375.7 0.000421 2017.52869 2394.45361
32.5000 32.4925 2364.7 0.000423 2018.03662 2386.07813
32.5100 32.5025 2368.8 0.000422 2018.54517 2377.69580
32.5200 32.5125 2368.3 0.000422 2019.05444 2369.19604
32.5300 32.5225 2357.5 0.000424 2019.56445 2361.15454
32.5400 32.5325 2356.6 0.000424 2020.07446 2353.44531
32.5500 32.5425 2351.1 0.000425 2020.58521 2346.16406
32.5600 32.5525 2348.9 0.000426 2021.09595 2339.38940
32.5700 32.5625 2324.4 0.000430 2021.60657 2333.19556
32.5800 32.5725 2336.8 0.000428 2022.11731 2327.63794
32.5900 32.5825 2329.2 0.000429 2022.62793 2322.76563
32.6000 32.5925 2314.9 0.000432 2023.13806 2318.61597
32.6100 32.6025 2320.3 0.000431 2023.64832 2315.21509
32.6200 32.6125 2309.2 0.000433 2024.15723 2312.58032
32.6300 32.6225 2292.4 0.000436 2024.66650 2310.71753
32.6400 32.6325 2304.8 0.000434 2025.17456 2309.62891
32.6500 32.6425 2307.1 0.000433 2025.68188 2309.30566
32.6600 32.6525 2287.1 0.000437 2026.18860 2309.73242
32.6700 32.6625 2297.6 0.000435 2026.69324 2310.89160
32.6800 32.6725 2293.5 0.000436 2027.19702 2312.76270
32.6900 32.6825 2303.0 0.000434 2027.70007 2315.32568
32.7000 32.6925 2293.3 0.000436 2028.20154 2318.56152
32.7100 32.7025 2309.7 0.000433 2028.70129 2322.45874
32.7200 32.7125 2313.9 0.000432 2029.19995 2327.00635
32.7300 32.7225 2302.1 0.000434 2029.69629 2332.19238
32.7400 32.7325 2322.7 0.000431 2030.19055 2338.09058
32.7500 32.7425 2336.9 0.000428 2030.68359 2344.20679
32.7600 32.7525 2326.8 0.000430 2031.17346 2351.36768
32.7700 32.7625 2348.1 0.000426 2031.66174 2359.18848
32.7800 32.7725 2361.7 0.000423 2032.14783 2367.66284
32.7900 32.7825 2359.3 0.000424 2032.63135 2376.77783
32.8000 32.7925 2369.9 0.000422 2033.11218 2386.50586
32.8100 32.8025 2389.6 0.000418 2033.59106 2396.81104
32.8200 32.8125 2389.0 0.000419 2034.06628 2406.68774
32.8300 32.8225 2412.5 0.000415 2034.53882 2417.96191
32.8400 32.8325 2419.4 0.000413 2035.00879 2429.59058
32.8500 32.8425 2434.8 0.000411 2035.47449 2441.46167
32.8600 32.8525 2428.6 0.000412 2035.93762 2453.44946
32.8700 32.8625 2442.4 0.000409 2036.39746 2465.39966
32.8800 32.8725 2456.4 0.000407 2036.85425 2477.14917
32.8900 32.8825 2453.6 0.000408 2037.30676 2488.51563
32.9000 32.8925 2471.4 0.000405 2037.75598 2499.29883
32.9100 32.9025 2468.6 0.000405 2038.20105 2509.34644
32.9200 32.9125 2470.1 0.000405 2038.64258 2518.35254
32.9300 32.9225 2480.1 0.000403 2039.07996 2526.19507
32.9400 32.9325 2487.7 0.000402 2039.51294 2532.61230
32.9500 32.9425 2477.6 0.000404 2039.94153 2537.50854
32.9600 32.9525 2490.2 0.000402 2040.36609 2540.66162
32.9700 32.9625 2495.4 0.000401 2040.78601 2542.01392
32.9800 32.9725 2492.2 0.000401 2041.20093 2541.50610
32.9900 32.9825 2501.1 0.000400 2041.61169 2539.14209
33.0000 32.9925 2498.5 0.000400 2042.01746 2534.97070
33.0100 33.0025 2515.0 0.000398 2042.41797 2529.09473
33.0200 33.0125 2493.2 0.000401 2042.81409 2522.15137
33.0300 33.0225 2507.6 0.000399 2043.20496 2513.35791
33.0400 33.0325 2506.6 0.000399 2043.59009 2503.41309
33.0500 33.0425 2501.4 0.000400 2043.97021 2492.54541
33.0600 33.0525 2496.9 0.000400 2044.34448 2480.99634
33.0700 33.0625 2486.8 0.000402 2044.71313 2468.99951
33.0800 33.0725 2473.8 0.000404 2045.07629 2456.78735
33.0900 33.0825 2479.6 0.000403 2045.43384 2444.57837
33.1000 33.0925 2455.7 0.000407 2045.78479 2432.57324
33.1100 33.1025 2437.7 0.000410 2046.13025 2420.96411
33.1200 33.1125 2423.4 0.000413 2046.46997 2409.92041
33.1300 33.1225 2411.9 0.000415 2046.80249 2399.60522
33.1400 33.1325 2390.3 0.000418 2047.12952 2390.15820
33.1500 33.1425 2389.4 0.000419 2047.45020 2381.71484
33.1600 33.1525 2365.9 0.000423 2047.76331 2374.39136
33.1700 33.1625 2344.6 0.000427 2048.07031 2368.29785
33.1800 33.1725 2334.4 0.000428 2048.37085 2363.53247
33.1900 33.1825 2334.6 0.000428 2048.66382 2360.18091
33.2000 33.1925 2329.9 0.000429 2048.95044 2358.32690
33.2100 33.2025 2305.0 0.000434 2049.23022 2358.03540
33.2200 33.2125 2319.3 0.000431 2049.50220 2359.36963
33.2300 33.2225 2317.4 0.000432 2049.76685 2362.37842
33.2400 33.2325 2302.0 0.000434 2050.02490 2367.10376
33.2500 33.2425 2312.8 0.000432 2050.27441 2373.60498
33.2600 33.2525 2323.5 0.000430 2050.51758 2381.84766
33.2700 33.2625 2314.4 0.000432 2050.75244 2391.86890
33.2800 33.2725 2335.4 0.000428 2050.97998 2403.74438
33.2900 33.2825 2336.8 0.000428 2051.19922 2417.30444
33.3000 33.2925 2345.0 0.000426 2051.41064 2432.59912
33.3100 33.3025 2368.0 0.000422 2051.61401 2449.58643
33.3200 33.3125 2381.7 0.000420 2051.80933 2468.20728
33.3300 33.3225 2402.9 0.000416 2051.99658 2488.38672
33.3400 33.3325 2420.8 0.000413 2052.17554 2510.03369
33.3500 33.3425 2445.2 0.000409 2052.34570 2533.03320
33.3600 33.3525 2480.0 0.000403 2052.50757 2557.25537
33.3700 33.3625 2483.4 0.000403 2052.66162 2582.13745
33.3800 33.3725 2533.9 0.000395 2052.80640 2608.30981
33.3900 33.3825 2557.7 0.000391 2052.94238 2635.16260
33.4000 33.3925 2571.5 0.000389 2053.06958 2662.46802
33.4100 33.4025 2608.8 0.000383 2053.18799 2689.96729
33.4200 33.4125 2633.1 0.000380 2053.29736 2717.38525
33.4300 33.4225 2654.6 0.000377 2053.39722 2744.41797
33.4400 33.4325 2687.8 0.000372 2053.48901 2770.74414
33.4500 33.4425 2701.0 0.000370 2053.57080 2796.04004
33.4600 33.4525 2725.9 0.000367 2053.64404 2818.92725
33.4700 33.4625 2739.9 0.000365 2053.70728 2841.06885
33.4800 33.4725 2761.6 0.000362 2053.76050 2861.10791
33.4900 33.4825 2772.3 0.000361 2053.80493 2878.70557
33.5000 33.4925 2789.6 0.000358 2053.84009 2893.54150
33.5100 33.5025 2795.9 0.000358 2053.86499 2905.33691
33.5200 33.5125 2804.8 0.000357 2053.88013 2914.02612
33.5300 33.5225 2819.2 0.000355 2053.88574 2919.20166
33.5400 33.5325 2825.8 0.000354 2053.88110 2920.76196
33.5500 33.5425 2826.5 0.000354 2053.86694 2918.79175
33.5600 33.5525 2832.4 0.000353 2053.84204 2913.37817
33.5700 33.5625 2833.8 0.000353 2053.80811 2904.69287
33.5800 33.5725 2836.5 0.000353 2053.76318 2892.99121
33.5900 33.5825 2829.8 0.000353 2053.70874 2878.59106
33.6000 33.5925 2825.9 0.000354 2053.64307 2861.86230
33.6100 33.6025 2820.6 0.000355 2053.56763 2843.19995
33.6200 33.6125 2810.2 0.000356 2053.48193 2823.01855
33.6300 33.6225 2808.4 0.000356 2053.38525 2801.72168
33.6400 33.6325 2784.5 0.000359 2053.27783 2779.70581
33.6500 33.6425 2776.8 0.000360 2053.16040 2757.33789
33.6600 33.6525 2766.6 0.000361 2053.03198 2734.95459
33.6700 33.6625 2742.7 0.000365 2052.89331 2712.86157
33.6800 33.6725 2723.1 0.000367 2052.74390 2691.32935
33.6900 33.6825 2710.0 0.000369 2052.58301 2670.59302
33.7000 33.6925 2691.6 0.000372 2052.41211 2650.85889
33.7100 33.7025 2654.1 0.000377 2052.22949 2632.29346
33.7200 33.7125 2663.4 0.000375 2052.03613 2615.04419
33.7300 33.7225 2636.1 0.000379 2051.83179 2599.22778
33.7400 33.7325 2610.9 0.000383 2051.61621 2584.93335
33.7500 33.7425 2600.1 0.000385 2051.38989 2572.27881
33.7600 33.7525 2590.7 0.000386 2051.15259 2561.22290
33.7700 33.7625 2568.7 0.000389 2050.90356 2551.93286
33.7800 33.7725 2571.2 0.000389 2050.64404 2544.26245
33.7900 33.7825 2556.6 0.000391 2050.37231 2538.30859
33.8000 33.7925 2559.6 0.000391 2050.09009 2534.07861
33.8100 33.8025 2544.9 0.000393 2049.79565 2531.57520
33.8200 33.8125 2556.1 0.000391 2049.49072 2530.79565
33.8300 33.8225 2567.2 0.000390 2049.17383 2531.73706
33.8400 33.8325 2548.3 0.000392 2048.84595 2534.39575
33.8500 33.8425 2578.7 0.000388 2048.50610 2538.75635
33.8600 33.8525 2581.1 0.000387 2048.15479 2544.79956
33.8700 33.8625 2584.9 0.000387 2047.79199 2552.50098
33.8800 33.8725 2609.9 0.000383 2047.41772 2561.81812
33.8900 33.8825 2605.3 0.000384 2047.03125 2572.69604
33.9000 33.8925 2619.4 0.000382 2046.63354 2585.06348
33.9100 33.9025 2649.7 0.000377 2046.22461 2598.82886
33.9200 33.9125 2651.8 0.000377 2045.80347 2613.88208
33.9300 33.9225 2659.6 0.000376 2045.37097 2630.08813
33.9400 33.9325 2691.3 0.000372 2044.92676 2647.29419
33.9500 33.9425 2699.5 0.000370 2044.47083 2665.31909
33.9600 33.9525 2710.6 0.000369 2044.00256 2684.00195
33.9700 33.9625 2741.7 0.000365 2043.52283 2703.03613
33.9800 33.9725 2745.0 0.000364 2043.03149 2722.21655
33.9900 33.9825 2752.2 0.000363 2042.52832 2741.27368
34.0000 33.9925 2773.5 0.000361 2042.01331 2759.92456
34.0100 34.0025 2782.3 0.000359 2041.48633 2777.87085
34.0200 34.0125 2795.2 0.000358 2040.94788 2794.90210
34.0300 34.0225 2794.0 0.000358 2040.39685 2810.50439
34.0400 34.0325 2820.3 0.000355 2039.83447 2824.46948
34.0500 34.0425 2825.6 0.000354 2039.26050 2836.49707
34.0600 34.0525 2816.2 0.000355 2038.67407 2846.30835
34.0700 34.0625 2840.1 0.000352 2038.07556 2853.66162
34.0800 34.0725 2844.3 0.000352 2037.46606 2858.35815
34.0900 34.0825 2838.1 0.000352 2036.84412 2860.25610
34.1000 34.0925 2856.1 0.0003501 2036.21021 2859.28540
34.1100 34.1025 2847.7 0.000351 2035.56494 2855.44653
34.1200 34.1125 2845.0 0.000351 2034.90759 2848.81738
34.1300 34.1225 2852.8 0.0003505 2034.23816 2839.54858
34.1400 34.1325 2851.9 0.0003506 2033.55701 2827.85547
34.1500 34.1425 2844.3 0.000352 2032.86377 2814.00391
34.1600 34.1525 2838.7 0.000352 2032.15906 2798.29492
34.1700 34.1625 2832.8 0.000353 2031.44263 2781.05566
34.1800 34.1725 2822.3 0.000354 2030.71362 2762.61328
34.1900 34.1825 2822.1 0.000354 2029.97351 2743.29297
34.2000 34.1925 2813.1 0.000355 2029.22131 2723.39746
34.2100 34.2025 2790.9 0.000358 2028.45776 2703.21289
34.2200 34.2125 2787.3 0.000359 2027.68201 2682.98779
34.2300 34.2225 2770.8 0.000361 2026.89490 2662.94482
34.2400 34.2325 2745.9 0.000364 2026.09509 2643.32373
34.2500 34.2425 2737.0 0.000365 2025.28503 2624.16650
34.2600 34.2525 2719.2 0.000368 2024.46228 2605.65161
34.2700 34.2625 2695.7 0.000371 2023.62830 2587.86768
34.2800 34.2725 2684.2 0.000373 2022.78198 2570.87744
34.2900 34.2825 2663.5 0.000375 2021.92505 2554.71460
34.3000 34.2925 2637.6 0.000379 2021.05591 2539.39380
34.3100 34.3025 2619.6 0.000382 2020.17517 2524.90527
34.3200 34.3125 2602.0 0.000384 2019.28320 2511.22876
34.3300 34.3225 2583.3 0.000387 2018.37988 2498.32983
34.3400 34.3325 2561.3 0.000390 2017.46484 2486.16992
34.3500 34.3425 2557.8 0.000391 2016.53833 2474.70508
34.3600 34.3525 2534.9 0.000394 2015.60083 2463.89746
34.3700 34.3625 2514.8 0.000398 2014.65173 2453.70996
34.3800 34.3725 2508.1 0.000399 2013.69067 2444.11377
34.3900 34.3825 2503.6 0.000399 2012.71924 2435.02637
34.4000 34.3925 2481.7 0.000403 2011.73596 2426.55249
34.4100 34.4025 2483.2 0.000403 2010.74158 2418.55225
34.4200 34.4125 2475.1 0.000404 2009.73657 2410.99438
34.4300 34.4225 2453.0 0.000408 2008.71997 2404.12671
34.4400 34.4325 2447.1 0.000409 2007.69238 2397.80200
34.4500 34.4425 2436.8 0.000410 2006.65344 2391.93628
34.4600 34.4525 2413.2 0.000414 2005.60400 2386.47827
34.4700 34.4625 2403.6 0.000416 2004.54346 2381.42578
34.4800 34.4725 2396.0 0.000417 2003.47192 2376.72778
34.4900 34.4825 2361.4 0.000423 2002.38940 2371.89966
34.5000 34.4925 2363.6 0.000423 2001.29663 2367.71606
34.5100 34.5025 2338.4 0.000428 2000.19299 2363.67114
34.5200 34.5125 2321.0 0.000431 1999.07825 2359.67603
34.5300 34.5225 2320.3 0.000431 1997.95337 2355.64209
34.5400 34.5325 2308.3 0.000433 1996.81726 2351.47461
34.5500 34.5425 2284.9 0.000438 1995.67139 2347.09033
34.5600 34.5525 2299.0 0.000435 1994.51440 2342.41113
34.5700 34.5625 2272.4 0.000440 1993.34729 2337.37354
34.5800 34.5725 2253.6 0.000444 1992.16956 2331.93262
34.5900 34.5825 2263.4 0.000442 1990.98242 2326.06323
34.6000 34.5925 2259.9 0.000443 1989.78418 2319.76465
34.6100 34.6025 2234.6 0.000448 1988.57593 2313.05786
34.6200 34.6125 2239.5 0.000447 1987.35779 2305.98267
34.6300 34.6225 2237.4 0.000447 1986.12915 2298.59888
34.6400 34.6325 2221.0 0.000450 1984.89136 2290.97900
34.6500 34.6425 2232.5 0.000448 1983.64246 2283.20654
34.6600 34.6525 2228.7 0.000449 1982.38477 2275.36719
34.6700 34.6625 2213.1 0.000452 1981.11719 2267.55054
34.6800 34.6725 2219.8 0.000450 1979.83923 2259.84521
34.6900 34.6825 2214.2 0.000452 1978.55261 2252.33423
34.7000 34.6925 2202.3 0.000454 1977.25562 2245.10278
34.7100 34.7025 2207.9 0.000453 1975.94983 2238.22290
34.7200 34.7125 2204.2 0.000454 1974.63354 2231.76465
34.7300 34.7225 2213.2 0.000452 1973.30872 2225.79492
34.7400 34.7325 2185.3 0.000458 1971.97412 2220.37231
34.7500 34.7425 2200.1 0.000455 1970.63098 2215.55273
34.7600 34.7525 2193.2 0.000456 1969.27832 2211.38745
34.7700 34.7625 2175.7 0.000460 1967.91663 2207.92651
34.7800 34.7725 2190.2 0.000457 1966.54614 2205.21265
34.7900 34.7825 2189.6 0.000457 1965.16614 2203.28735
34.8000 34.7925 2174.2 0.000460 1963.77808 2202.19116
34.8100 34.8025 2184.6 0.000458 1962.38074 2201.95972
34.8200 34.8125 2190.2 0.000457 1960.97559 2202.62427
34.8300 34.8225 2183.1 0.000458 1959.56042 2204.21680
34.8400 34.8325 2185.7 0.000458 1958.13745 2206.76685
34.8500 34.8425 2196.3 0.000455 1956.70679 2210.29883
34.8600 34.8525 2189.5 0.000457 1955.26672 2214.84033
34.8700 34.8625 2198.0 0.000455 1953.81909 2220.41113
34.8800 34.8725 2204.8 0.000454 1952.36279 2227.03198
34.8900 34.8825 2201.4 0.000454 1950.89880 2234.72485
34.9000 34.8925 2222.2 0.000450 1949.42651 2243.52515
34.9100 34.9025 2230.6 0.000448 1947.94653 2253.41089
34.9200 34.9125 2222.1 0.000450 1946.45874 2264.41504
34.9300 34.9225 2250.0 0.000444 1944.96240 2276.54492
34.9400 34.9325 2273.5 0.000440 1943.45923 2289.80371
34.9500 34.9425 2257.6 0.000443 1941.94775 2304.18652
34.9600 34.9525 2295.1 0.000436 1940.42969 2319.68188
34.9700 34.9625 2319.7 0.000431 1938.90344 2336.26343
34.9800 34.9725 2333.8 0.000428 1937.37048 2354.01245
34.9900 34.9825 2348.5 0.000426 1935.82935 2372.59546
35.0000 34.9925 2396.7 0.000417 1934.28223 2392.15210
35.0100 35.0025 2396.5 0.000417 1932.72778 2412.54761
35.0200 35.0125 2437.3 0.000410 1931.16589 2433.63379
35.0300 35.0225 2463.3 0.000406 1929.59753 2455.36597
35.0400 35.0325 2457.2 0.000407 1928.02185 2477.54810
35.0500 35.0425 2505.1 0.000399 1926.44031 2500.00586
35.0600 35.0525 2530.8 0.000395 1924.85107 2522.53589
35.0700 35.0625 2524.6 0.000396 1923.25635 2544.90796
35.0800 35.0725 2568.7 0.000389 1921.65417 2566.04736
35.0900 35.0825 2584.1 0.000387 1920.04614 2587.31763
35.1000 35.0925 2571.9 0.000389 1918.43250 2607.59229
35.1100 35.1025 2609.3 0.000383 1916.81226 2626.54492
35.1200 35.1125 2624.7 0.000381 1915.18591 2643.84009
35.1300 35.1225 2615.9 0.000382 1913.55298 2659.13965
35.1400 35.1325 2638.4 0.000379 1911.91541 2672.11328
35.1500 35.1425 2640.9 0.000379 1910.27063 2682.44897
35.1600 35.1525 2633.5 0.000380 1908.62097 2689.87891
35.1700 35.1625 2659.9 0.000376 1906.96631 2694.17993
35.1800 35.1725 2641.8 0.000379 1905.30469 2695.19971
35.1900 35.1825 2641.6 0.000379 1903.63892 2692.85645
35.2000 35.1925 2656.1 0.000376 1901.96680 2687.15698
35.2100 35.2025 2656.6 0.000376 1900.29016 2678.18506
35.2200 35.2125 2636.0 0.000379 1898.60779 2666.10352
35.2300 35.2225 2646.7 0.000378 1896.92139 2651.18140
35.2400 35.2325 2641.4 0.000379 1895.22900 2633.62256
35.2500 35.2425 2624.1 0.000381 1893.53235 2613.79102
35.2600 35.2525 2603.4 0.000384 1891.83118 2592.02783
35.2700 35.2625 2611.6 0.000383 1890.12427 2568.68579
35.2800 35.2725 2585.4 0.000387 1888.41382 2544.11255
35.2900 35.2825 2573.2 0.000389 1886.69788 2518.64380
35.3000 35.2925 2537.7 0.000394 1884.97839 2492.59399
35.3100 35.3025 2519.3 0.000397 1883.25427 2466.25244
35.3200 35.3125 2500.6 0.000400 1881.52612 2439.88477
35.3300 35.3225 2465.7 0.000406 1879.79321 2413.72461
35.3400 35.3325 2439.5 0.000410 1878.05676 2387.98169
35.3500 35.3425 2415.0 0.000414 1876.31689 2362.83765
35.3600 35.3525 2385.2 0.000419 1874.57202 2338.44995
35.3700 35.3625 2360.4 0.000424 1872.82410 2314.95605
35.3800 35.3725 2339.9 0.000427 1871.07202 2292.50464
35.3900 35.3825 2315.2 0.000432 1869.31689 2271.10864
35.4000 35.3925 2291.9 0.000436 1867.55750 2250.88208
35.4100 35.4025 2265.5 0.000441 1865.79565 2231.91919
35.4200 35.4125 2258.2 0.000443 1864.03052 2214.17969
35.4300 35.4225 2232.5 0.000448 1862.26111 2197.72266
35.4400 35.4325 2212.5 0.000452 1860.48926 2182.55908
35.4500 35.4425 2204.1 0.000454 1858.71423 2168.68286
35.4600 35.4525 2195.6 0.000455 1856.93616 2156.07666
35.4700 35.4625 2173.6 0.000460 1855.15503 2144.70996
35.4800 35.4725 2171.6 0.000460 1853.37183 2134.54443
35.4900 35.4825 2155.8 0.000464 1851.58496 2125.52808
35.5000 35.4925 2145.5 0.000466 1849.79626 2117.60669
35.5100 35.5025 2155.1 0.000464 1848.00476 2110.70947
35.5200 35.5125 2130.6 0.000469 1846.21045 2104.76538
35.5300 35.5225 2119.2 0.000472 1844.41406 2099.69214
35.5400 35.5325 2133.7 0.000469 1842.61499 2095.40479
35.5500 35.5425 2114.0 0.000473 1840.81458 2091.81299
35.5600 35.5525 2097.8 0.000477 1839.01111 2088.81665
35.5700 35.5625 2099.2 0.000476 1837.20642 2086.32324
35.5800 35.5725 2094.2 0.000478 1835.39880 2084.22437
35.5900 35.5825 2086.5 0.000479 1833.59009 2082.42480
35.6000 35.5925 2086.7 0.000479 1831.77942 2080.67725
35.6100 35.6025 2076.6 0.000482 1829.96680 2079.17310
35.6200 35.6125 2071.0 0.000483 1828.15320 2077.68164
35.6300 35.6225 2072.6 0.000482 1826.33740 2076.11865
35.6400 35.6325 2064.4 0.000484 1824.52051 2074.41968
35.6500 35.6425 2059.7 0.000486 1822.70093 2072.53149
35.6600 35.6525 2063.9 0.000485 1820.88159 2070.41748
35.6700 35.6625 2051.5 0.000487 1819.06055 2068.05884
35.6800 35.6725 2050.2 0.000488 1817.23792 2065.45557
35.6900 35.6825 2046.5 0.000489 1815.41479 2062.69751
35.7000 35.6925 2047.8 0.000488 1813.58960 2059.66138
35.7100 35.7025 2031.9 0.000492 1811.76453 2056.49316
35.7200 35.7125 2046.3 0.000489 1809.93738 2053.17651
35.7300 35.7225 2037.0 0.000491 1808.11072 2049.79858
35.7400 35.7325 2032.9 0.000492 1806.28259 2046.40942
35.7500 35.7425 2044.9 0.000489 1804.45374 2043.06592
35.7600 35.7525 2035.7 0.000491 1802.62488 2039.81580
35.7700 35.7625 2031.4 0.000492 1800.79456 2036.70374
35.7800 35.7725 2042.7 0.000490 1798.96436 2033.77161
35.7900 35.7825 2036.0 0.000491 1797.13354 2031.05017
35.8000 35.7925 2032.0 0.000492 1795.30261 2028.56726
35.8100 35.8025 2041.0 0.000490 1793.47058 2026.34119
35.8200 35.8125 2031.4 0.000492 1791.63916 2024.38391
35.8300 35.8225 2034.5 0.000492 1789.80713 2022.69727
35.8400 35.8325 2032.3 0.000492 1787.97546 2021.28015
35.8500 35.8425 2019.5 0.000495 1786.14380 2020.13293
35.8600 35.8525 2034.6 0.000491 1784.31140 2019.20813
35.8700 35.8625 2032.7 0.000492 1782.47998 2018.49414
35.8800 35.8725 2016.7 0.000496 1780.64746 2018.01416
35.8900 35.8825 2034.3 0.000492 1778.81641 2017.61511
35.9000 35.8925 2026.7 0.000493 1776.98462 2017.30652
35.9100 35.9025 2014.4 0.000496 1775.15369 2017.04199
35.9200 35.9125 2015.8 0.000496 1773.32312 2016.76831
35.9300 35.9225 2019.9 0.000495 1771.49268 2016.43567
35.9400 35.9325 2008.9 0.000498 1769.66321 2015.99463
35.9500 35.9425 2010.4 0.000497 1767.83337 2015.48694
35.9600 35.9525 2012.7 0.000497 1766.00513 2014.70776
35.9700 35.9625 2010.0 0.000498 1764.17639 2013.25500
35.9800 35.9725 2009.1 0.000498 1762.34924 2012.03760
35.9900 35.9825 2022.3 0.000494 1760.52185 2010.59070
36.0000 35.9925 2000.9 0.000500 1758.69617 2008.92419
36.0100 36.0025 2007.1 0.000498 1756.87122 2007.05762
36.0200 36.0125 2016.4 0.000496 1755.04626 2005.02063
36.0300 36.0225 2006.2 0.000498 1753.22351 2002.85132
36.0400 36.0325 2011.2 0.000497 1751.40015 2000.58850
36.0500 36.0425 2023.0 0.000494 1749.57861 1998.27600
36.0600 36.0525 2007.2 0.000498 1747.75757 1995.95325
36.0700 36.0625 2025.7 0.000494 1745.93848 1993.65991
36.0800 36.0725 2036.5 0.000491 1744.11938 1991.42896
36.0900 36.0825 2013.9 0.000497 1742.30237 1989.28796
36.1000 36.0925 2035.5 0.000491 1740.48633 1987.25635
36.1100 36.1025 2044.9 0.000489 1738.67102 1985.34363
36.1200 36.1125 2026.7 0.000493 1736.85742 1983.55566
36.1300 36.1225 2049.7 0.000488 1735.04468 1981.88696
36.1400 36.1325 2056.4 0.000486 1733.23364 1980.32288
36.1500 36.1425 2033.6 0.000492 1731.42322 1978.84119
36.1600 36.1525 2051.9 0.000487 1729.61499 1977.41248
36.1700 36.1625 2055.2 0.000487 1727.80786 1976.00012
36.1800 36.1725 2028.3 0.000493 1726.00146 1974.55933
36.1900 36.1825 2040.7 0.000490 1724.19775 1973.04504
36.2000 36.1925 2040.2 0.000490 1722.39417 1971.40601
36.2100 36.2025 2012.7 0.000497 1720.59351 1969.59619
36.2200 36.2125 2028.7 0.000493 1718.79285 1967.56592
36.2300 36.2225 2028.5 0.000493 1716.99463 1965.27893
36.2400 36.2325 1998.9 0.000500 1715.19775 1962.70313
36.2500 36.2425 2017.1 0.000496 1713.40271 1959.81958
36.2600 36.2525 2020.3 0.000495 1711.60913 1956.38501
36.2700 36.2625 1991.4 0.000502 1709.81689 1952.87854
36.2800 36.2725 2008.0 0.000498 1708.02649 1949.08362
36.2900 36.2825 2017.0 0.000496 1706.23730 1945.07764
36.3000 36.2925 1984.5 0.000504 1704.45117 1940.81006
36.3100 36.3025 2013.0 0.000497 1702.66492 1936.40918
36.3200 36.3125 2013.1 0.000497 1700.88184 1931.86169
36.3300 36.3225 1992.6 0.000502 1699.09912 1927.25610
36.3400 36.3325 2009.7 0.000498 1697.31934 1922.64868
36.3500 36.3425 2009.6 0.000498 1695.54077 1918.09436
36.3600 36.3525 1969.5 0.000508 1693.76404 1913.72180
36.3700 36.3625 1988.0 0.000503 1691.98889 1909.41504
36.3800 36.3725 1984.5 0.000504 1690.21545 1905.29590
36.3900 36.3825 1942.5 0.000515 1688.44446 1901.39954
36.4000 36.3925 1947.5 0.000513 1686.67456 1897.75330
36.4100 36.4025 1949.1 0.000513 1684.90674 1894.49841
36.4200 36.4125 1897.5 0.000527 1683.14099 1891.42285
36.4300 36.4225 1915.0 0.000522 1681.37634 1888.65601
36.4400 36.4325 1891.0 0.000529 1679.61401 1886.20972
36.4500 36.4425 1858.7 0.000538 1677.85278 1884.09326
36.4600 36.4525 1882.1 0.000531 1676.09412 1882.31494
36.4700 36.4625 1858.1 0.000538 1674.33667 1880.87695
36.4800 36.4725 1838.4 0.000544 1672.58179 1879.78845
36.4900 36.4825 1851.7 0.000540 1670.82800 1879.05151
36.5000 36.4925 1836.0 0.000545 1669.07629 1878.67395
36.5100 36.5025 1818.0 0.000550 1667.32666 1878.65845
36.5200 36.5125 1832.7 0.000546 1665.57825 1879.00732
36.5300 36.5225 1825.8 0.000548 1663.83252 1879.72522
36.5400 36.5325 1821.2 0.000549 1662.08740 1880.73889
36.5500 36.5425 1835.9 0.000545 1660.34473 1882.18933
36.5600 36.5525 1808.5 0.000553 1658.60339 1883.99548
36.5700 36.5625 1811.4 0.000552 1656.86450 1886.14441
36.5800 36.5725 1830.8 0.000546 1655.12671 1888.61914
36.5900 36.5825 1804.2 0.000554 1653.39136 1891.41553
36.6000 36.5925 1806.7 0.000553 1651.65759 1894.45667
36.6100 36.6025 1814.8 0.000551 1649.92529 1897.72656
36.6200 36.6125 1801.1 0.000555 1648.19507 1901.17822
36.6300 36.6225 1813.9 0.000551 1646.46582 1904.75720
36.6400 36.6325 1821.7 0.000549 1644.73938 1908.40381
36.6500 36.6425 1801.6 0.000555 1643.01343 1912.05029
36.6600 36.6525 1819.8 0.000550 1641.29016 1915.62500
36.6700 36.6625 1830.5 0.000546 1639.56824 1919.05005
36.6800 36.6725 1803.4 0.000554 1637.84717 1922.24438
36.6900 36.6825 1821.1 0.000549 1636.12891 1925.12646
36.7000 36.6925 1837.7 0.000544 1634.41174 1927.61511
36.7100 36.7025 1811.7 0.000552 1632.69641 1929.63171
36.7200 36.7125 1833.7 0.000545 1630.98230 1931.10400
36.7300 36.7225 1841.5 0.000543 1629.27014 1931.96655
36.7400 36.7325 1816.7 0.000550 1627.55908 1932.16516
36.7500 36.7425 1849.2 0.000541 1625.84998 1931.70520
36.7600 36.7525 1856.2 0.000539 1624.14270 1930.41260
36.7700 36.7625 1833.6 0.000545 1622.43555 1928.46497
36.7800 36.7725 1867.0 0.000536 1620.73096 1925.85083
36.7900 36.7825 1873.6 0.000534 1619.02783 1922.48816
36.8000 36.7925 1861.6 0.000537 1617.32617 1918.48718
36.8100 36.8025 1889.2 0.000529 1615.62585 1913.58618
36.8200 36.8125 1890.6 0.000529 1613.92712 1908.49878
36.8300 36.8225 1879.0 0.000532 1612.22913 1903.09180
36.8400 36.8325 1920.4 0.000521 1610.53320 1897.23206
36.8500 36.8425 1897.9 0.000527 1608.83850 1891.11096
36.8600 36.8525 1894.8 0.000528 1607.14478 1884.80994
36.8700 36.8625 1920.3 0.000521 1605.45313 1878.40686
36.8800 36.8725 1902.8 0.000526 1603.76135 1871.97168
36.8900 36.8825 1882.5 0.000531 1602.07251 1865.56848
36.9000 36.8925 1902.3 0.000526 1600.38354 1859.25073
36.9100 36.9025 1869.3 0.000535 1598.69727 1853.06567
36.9200 36.9125 1869.7 0.000535 1597.01111 1847.04834
36.9300 36.9225 1880.6 0.000532 1595.32605 1841.22766
36.9400 36.9325 1838.4 0.000544 1593.64282 1835.62476
36.9500 36.9425 1833.0 0.000546 1591.95984 1830.25110
36.9600 36.9525 1841.3 0.000543 1590.27905 1825.11279
36.9700 36.9625 1808.0 0.000553 1588.59863 1820.21069
36.9800 36.9725 1808.5 0.000553 1586.91968 1815.53894
36.9900 36.9825 1815.7 0.000551 1585.24146 1811.09009
37.0000 36.9925 1781.0 0.000561 1583.56433 1806.85254
37.0100 37.0025 1796.4 0.000557 1581.88892 1802.81580
37.0200 37.0125 1797.0 0.000556 1580.21338 1798.96558
37.0300 37.0225 1772.3 0.000564 1578.53967 1795.29004
37.0400 37.0325 1787.5 0.000559 1576.86633 1791.77698
37.0500 37.0425 1781.9 0.000561 1575.19470 1788.44165
37.0600 37.0525 1758.4 0.000569 1573.52283 1785.22253
37.0700 37.0625 1780.6 0.000562 1571.85303 1782.17432
37.0800 37.0725 1773.0 0.000564 1570.18311 1779.20520
37.0900 37.0825 1755.7 0.000570 1568.51453 1776.34424
37.1000 37.0925 1775.5 0.000563 1566.84729 1773.57483
37.1100 37.1025 1768.9 0.000565 1565.17993 1770.87915
37.1200 37.1125 1752.2 0.000571 1563.51392 1768.23926
37.1300 37.1225 1776.5 0.000563 1561.84851 1765.63245
37.1400 37.1325 1757.4 0.000569 1560.18408 1763.03357
37.1500 37.1425 1754.6 0.000570 1558.52002 1760.41931
37.1600 37.1525 1776.9 0.000563 1556.85718 1757.76563
37.1700 37.1625 1750.3 0.000571 1555.19470 1755.05090
37.1800 37.1725 1748.5 0.000572 1553.53271 1752.25403
37.1900 37.1825 1771.3 0.000565 1551.87219 1749.36255
37.2000 37.1925 1754.9 0.000570 1550.21130 1746.36865
37.2100 37.2025 1740.2 0.000575 1548.55200 1743.27368
37.2200 37.2125 1760.9 0.000568 1546.89246 1740.08362
37.2300 37.2225 1739.1 0.000575 1545.23438 1736.81787
37.2400 37.2325 1747.2 0.000572 1543.57617 1733.53040
37.2500 37.2425 1757.7 0.000569 1541.91907 1730.19116
37.2600 37.2525 1731.5 0.000578 1540.26294 1726.86792
37.2700 37.2625 1751.1 0.000571 1538.60596 1723.60706
37.2800 37.2725 1746.6 0.000573 1536.95105 1720.45251
37.2900 37.2825 1736.4 0.000576 1535.29602 1717.45593
37.3000 37.2925 1738.5 0.000575 1533.64148 1714.71680
37.3100 37.3025 1740.8 0.000574 1531.98730 1712.19092
37.3200 37.3125 1721.8 0.000581 1530.33411 1709.97693
37.3300 37.3225 1744.5 0.000573 1528.68127 1708.12976
37.3400 37.3325 1730.5 0.000578 1527.02942 1706.69690
37.3500 37.3425 1718.8 0.000582 1525.37793 1705.73145
37.3600 37.3525 1741.9 0.000574 1523.72644 1705.27966
37.3700 37.3625 1735.9 0.000576 1522.07556 1705.39148
37.3800 37.3725 1719.0 0.000582 1520.42505 1706.11084
37.3900 37.3825 1745.4 0.000573 1518.77563 1707.48535
37.4000 37.3925 1721.0 0.000581 1517.12598 1709.55652
37.4100 37.4025 1718.4 0.000582 1515.47791 1712.36719
37.4200 37.4125 1747.7 0.000572 1513.82971 1715.95642
37.4300 37.4225 1720.1 0.000581 1512.18127 1720.36182
37.4400 37.4325 1723.9 0.000580 1510.53442 1725.61597
37.4500 37.4425 1756.6 0.000569 1508.88745 1731.74976
37.4600 37.4525 1742.3 0.000574 1507.24194 1738.79297
37.4700 37.4625 1756.4 0.000569 1505.59583 1746.76587
37.4800 37.4725 1757.5 0.000569 1503.95105 1755.68762
37.4900 37.4825 1751.5 0.000571 1502.30603 1765.57043
37.5000 37.4925 1780.6 0.000562 1500.66223 1776.42212
37.5100 37.5025 1782.7 0.000561 1499.01929 1788.28552
37.5200 37.5125 1787.3 0.000560 1497.37622 1801.06738
37.5300 37.5225 1811.1 0.000552 1495.73389 1814.79456
37.5400 37.5325 1822.8 0.000549 1494.09204 1829.44592
37.5500 37.5425 1818.0 0.000550 1492.45142 1844.98816
37.5600 37.5525 1861.9 0.000537 1490.81042 1861.37866
37.5700 37.5625 1854.1 0.000539 1489.17114 1878.56543
37.5800 37.5725 1870.5 0.000535 1487.53174 1896.48193
37.5900 37.5825 1915.5 0.000522 1485.89392 1915.05457
37.6000 37.5925 1906.1 0.000525 1484.25635 1934.19153
37.6100 37.6025 1926.0 0.000519 1482.61902 1953.78979
37.6200 37.6125 1969.6 0.000508 1480.98315 1973.73376
37.6300 37.6225 1962.0 0.000510 1479.34753 1993.88550
37.6400 37.6325 1986.9 0.000503 1477.71313 2014.10168
37.6500 37.6425 2020.1 0.000495 1476.07922 2034.21350
37.6600 37.6525 2001.3 0.000500 1474.44678 2054.04321
37.6700 37.6625 2033.7 0.000492 1472.81494 2073.39648
37.6800 37.6725 2050.7 0.000488 1471.18335 2092.06494
37.6900 37.6825 2042.0 0.000490 1469.55396 2109.83398
37.7000 37.6925 2073.3 0.000482 1467.92444 2126.49756
37.7100 37.7025 2076.7 0.000482 1466.29663 2141.79639
37.7200 37.7125 2072.5 0.000482 1464.66919 2155.53125
37.7300 37.7225 2107.0 0.000475 1463.04382 2167.50220
37.7400 37.7325 2096.0 0.000477 1461.41846 2177.52515
37.7500 37.7425 2105.7 0.000475 1459.79541 2185.56079
37.7600 37.7525 2130.3 0.000469 1458.17346 2191.39575
37.7700 37.7625 2109.4 0.000474 1456.55188 2194.85059
37.7800 37.7725 2126.4 0.000470 1454.93213 2196.02222
37.7900 37.7825 2151.5 0.000465 1453.31348 2194.94751
37.8000 37.7925 2135.5 0.000468 1451.69702 2191.71606
37.8100 37.8025 2151.5 0.000465 1450.08130 2186.46411
37.8200 37.8125 2178.1 0.000459 1448.46765 2179.36133
37.8300 37.8225 2153.8 0.000464 1446.85437 2170.61523
37.8400 37.8325 2168.8 0.000461 1445.24414 2160.45093
37.8500 37.8425 2185.3 0.000458 1443.63513 2149.10254
37.8600 37.8525 2162.5 0.000462 1442.02722 2136.81299
37.8700 37.8625 2178.6 0.000459 1440.42200 2123.81519
37.8800 37.8725 2171.9 0.000460 1438.81763 2110.32983
37.8900 37.8825 2151.3 0.000465 1437.21594 2096.56909
37.9000 37.8925 2166.5 0.000462 1435.61523 2082.72021
37.9100 37.9025 2140.3 0.000467 1434.01758 2068.95142
37.9200 37.9125 2125.4 0.000471 1432.42200 2055.40894
37.9300 37.9225 2126.0 0.000470 1430.82788 2042.21814
37.9400 37.9325 2095.6 0.000477 1429.23621 2029.48438
37.9500 37.9425 2082.4 0.000480 1427.64673 2017.28833
37.9600 37.9525 2090.1 0.000478 1426.05994 2005.70068
37.9700 37.9625 2050.7 0.000488 1424.47522 1994.76721
37.9800 37.9725 2045.5 0.000489 1422.89294 1984.52759
37.9900 37.9825 2042.8 0.000490 1421.31299 1975.00476
38.0000 37.9925 2015.8 0.000496 1419.73645 1966.21277
38.0100 38.0025 2018.4 0.000495 1418.16223 1958.16260
38.0200 38.0125 2020.1 0.000495 1416.59082 1950.85449
38.0300 38.0225 1987.2 0.000503 1415.02197 1944.28955
38.0400 38.0325 2004.7 0.000499 1413.45593 1938.46533
38.0500 38.0425 1994.1 0.000501 1411.89331 1933.37781
38.0600 38.0525 1988.3 0.000503 1410.33325 1929.02039
38.0700 38.0625 2003.1 0.000499 1408.77710 1925.38428
38.0800 38.0725 1986.1 0.000504 1407.22388 1922.45630
38.0900 38.0825 1987.7 0.000503 1405.67358 1919.60229
38.1000 38.0925 2006.8 0.000498 1404.12781 1918.02966
38.1100 38.1025 1983.1 0.000504 1402.58398 1917.08447
38.1200 38.1125 1987.0 0.000503 1401.04480 1916.74084
38.1300 38.1225 2011.7 0.000497 1399.50916 1916.91748
38.1400 38.1325 1974.7 0.000506 1397.97705 1917.54236
38.1500 38.1425 1982.5 0.000504 1396.44861 1918.58716
38.1600 38.1525 1979.1 0.000505 1394.92456 1919.88208
38.1700 38.1625 1965.3 0.000509 1393.40479 1921.36646
38.1800 38.1725 1956.7 0.000511 1391.88818 1922.92908
38.1900 38.1825 1940.3 0.000515 1390.37683 1924.45569
38.2000 38.1925 1924.1 0.000520 1388.86841 1925.98352
38.2100 38.2025 1925.5 0.000519 1387.36536 1927.08142
38.2200 38.2125 1900.0 0.000526 1385.86682 1927.78662
38.2300 38.2225 1879.5 0.000532 1384.37317 1927.99146
38.2400 38.2325 1890.6 0.000529 1382.88306 1927.59631
38.2500 38.2425 1865.4 0.000536 1381.39893 1926.51978
38.2600 38.2525 1861.2 0.000537 1379.91931 1924.69788
38.2700 38.2625 1857.6 0.000538 1378.44458 1922.08618
38.2800 38.2725 1834.6 0.000545 1376.97485 1918.66895
38.2900 38.2825 1842.6 0.000543 1375.51025 1914.44897
38.3000 38.2925 1834.8 0.000545 1374.05151 1909.36597
38.3100 38.3025 1824.9 0.000548 1372.59741 1903.65417
38.3200 38.3125 1836.8 0.000544 1371.14941 1897.29041
38.3300 38.3225 1826.6 0.000547 1369.70679 1890.35559
38.3400 38.3325 1834.8 0.000545 1368.26990 1882.94568
38.3500 38.3425 1843.3 0.000543 1366.83923 1875.15845
38.3600 38.3525 1832.2 0.000546 1365.41333 1867.08923
38.3700 38.3625 1829.9 0.000546 1363.99463 1858.83569
38.3800 38.3725 1836.5 0.000545 1362.58118 1850.11389
38.3900 38.3825 1821.9 0.000549 1361.17444 1841.62622
38.4000 38.3925 1818.2 0.000550 1359.77344 1833.30371
38.4100 38.4025 1823.5 0.000548 1358.37952 1825.11597
38.4200 38.4125 1803.8 0.000554 1356.99231 1817.04321
38.4300 38.4225 1815.9 0.000551 1355.61096 1809.14514
38.4400 38.4325 1800.6 0.000555 1354.23718 1801.44067
38.4500 38.4425 1797.8 0.000556 1352.86914 1793.93555
38.4600 38.4525 1792.8 0.000558 1351.50903 1786.62903
38.4700 38.4625 1783.5 0.000561 1350.15515 1779.51111
38.4800 38.4725 1770.3 0.000565 1348.80945 1772.57117
38.4900 38.4825 1774.4 0.000564 1347.47058 1765.78882
38.5000 38.4925 1760.6 0.000568 1346.13916 1759.14941
38.5100 38.5025 1754.9 0.000570 1344.81494 1752.63855
38.5200 38.5125 1762.2 0.000567 1343.49841 1746.24292
38.5300 38.5225 1741.1 0.000574 1342.18982 1739.95911
38.5400 38.5325 1743.9 0.000573 1340.88855 1733.78638
38.5500 38.5425 1745.8 0.000573 1339.59583 1727.72888
38.5600 38.5525 1730.1 0.000578 1338.31042 1721.85474
38.5700 38.5625 1741.8 0.000574 1337.03369 1716.06616
38.5800 38.5725 1736.4 0.000576 1335.76440 1710.43396
38.5900 38.5825 1730.0 0.000578 1334.50452 1704.97791
38.6000 38.5925 1732.4 0.000577 1333.25208 1699.71191
38.6100 38.6025 1729.4 0.000578 1332.00830 1694.64673
38.6200 38.6125 1722.7 0.000580 1330.77380 1689.79309
38.6300 38.6225 1723.4 0.000580 1329.54724 1685.14868
38.6400 38.6325 1697.4 0.000589 1328.33044 1680.61963
38.6500 38.6425 1701.2 0.000588 1327.12122 1676.43872
38.6600 38.6525 1696.1 0.000590 1325.92188 1672.34839
38.6700 38.6625 1669.9 0.000599 1324.73132 1668.43689
38.6800 38.6725 1677.8 0.000596 1323.55005 1664.64661
38.6900 38.6825 1666.4 0.000600 1322.37842 1660.94775
38.7000 38.6925 1644.8 0.000608 1321.21570 1657.30029
38.7100 38.7025 1651.4 0.000606 1320.06226 1653.66882
38.7200 38.7125 1630.7 0.000613 1318.91858 1650.01538
38.7300 38.7225 1626.0 0.000615 1317.78442 1646.30688
38.7400 38.7325 1627.2 0.000615 1316.65991 1642.51099
38.7500 38.7425 1603.4 0.000624 1315.54614 1638.60693
38.7600 38.7525 1611.9 0.000620 1314.44153 1634.57361
38.7700 38.7625 1602.4 0.000624 1313.34668 1630.40100
38.7800 38.7725 1600.1 0.000625 1312.26245 1626.08997
38.7900 38.7825 1597.1 0.000626 1311.18774 1621.64575
38.8000 38.7925 1591.2 0.000628 1310.12366 1617.08484
38.8100 38.8025 1580.1 0.000633 1309.06946 1612.42932
38.8200 38.8125 1575.0 0.000635 1308.02576 1607.70923
38.8300 38.8225 1578.9 0.000633 1306.99268 1602.95618
38.8400 38.8325 1569.1 0.000637 1305.97009 1598.20715
38.8500 38.8425 1570.6 0.000637 1304.95801 1593.49683
38.8600 38.8525 1583.7 0.000631 1303.95654 1588.73340
38.8700 38.8625 1565.5 0.000639 1302.96594 1584.21387
38.8800 38.8725 1576.0 0.000635 1301.98572 1579.82532
38.8900 38.8825 1574.0 0.000635 1301.01733 1575.59949
38.9000 38.8925 1559.1 0.000641 1300.05872 1571.55469
38.9100 38.9025 1573.3 0.000636 1299.11133 1567.70581
38.9200 38.9125 1564.7 0.000639 1298.17529 1564.05969
38.9300 38.9225 1561.7 0.000640 1297.25012 1560.62085
38.9400 38.9325 1562.6 0.000640 1296.33618 1557.38770
38.9500 38.9425 1559.2 0.000641 1295.43323 1554.35376
38.9600 38.9525 1551.0 0.000645 1294.54175 1551.51123
38.9700 38.9625 1566.9 0.000638 1293.66052 1548.84875
38.9800 38.9725 1551.9 0.000644 1292.79187 1546.35718
38.9900 38.9825 1559.4 0.000641 1291.93384 1544.01929
39.0000 38.9925 1551.1 0.000645 1291.08752 1541.82813
39.0100 39.0025 1519.0 0.000658 1290.25220 1539.82935
39.0200 39.0125 1538.9 0.000650 1289.42871 1537.89282
39.0300 39.0225 1539.0 0.000650 1288.61658 1536.14465
39.0400 39.0325 1532.6 0.000652 1287.81567 1534.46289
39.0500 39.0425 1547.4 0.000646 1287.02661 1532.83362
39.0600 39.0525 1533.3 0.000652 1286.24841 1531.28442
39.0700 39.0625 1534.6 0.000652 1285.48254 1529.80237
39.0800 39.0725 1544.4 0.000648 1284.72815 1528.36853
39.0900 39.0825 1529.4 0.000654 1283.98511 1527.02014
39.1000 39.0925 1539.5 0.000650 1283.25378 1525.61975
39.1100 39.1025 1536.0 0.000651 1282.53369 1524.19641
39.1200 39.1125 1539.0 0.000650 1281.82520 1522.71704
39.1300 39.1225 1525.8 0.000655 1281.12817 1521.14880
39.1400 39.1325 1523.1 0.000657 1280.44360 1519.45483
39.1500 39.1425 1519.3 0.000658 1279.77014 1517.59753
39.1600 39.1525 1520.7 0.000658 1279.10803 1515.54309
39.1700 39.1625 1513.8 0.000661 1278.45764 1513.25671
39.1800 39.1725 1511.4 0.000662 1277.81860 1510.68469
39.1900 39.1825 1509.3 0.000663 1277.19141 1507.86133
39.2000 39.1925 1503.4 0.000665 1276.57568 1504.74622
39.2100 39.2025 1500.1 0.000667 1275.97095 1501.33447
39.2200 39.2125 1501.6 0.000666 1275.37793 1497.63220
39.2300 39.2225 1496.7 0.000668 1274.79651 1493.65320
39.2400 39.2325 1499.6 0.000667 1274.22595 1489.42297
39.2500 39.2425 1494.0 0.000669 1273.66736 1484.97144
39.2600 39.2525 1489.8 0.000671 1273.12012 1480.33777
39.2700 39.2625 1490.9 0.000671 1272.58362 1475.56201
39.2800 39.2725 1471.8 0.000679 1272.05859 1470.69263
39.2900 39.2825 1486.8 0.000673 1271.54480 1465.77332
39.3000 39.2925 1482.2 0.000675 1271.04199 1460.85291
39.3100 39.3025 1465.6 0.000682 1270.55029 1456.02002
39.3200 39.3125 1475.0 0.000678 1270.06934 1451.23218
39.3300 39.3225 1470.6 0.000680 1269.59973 1446.57410
39.3400 39.3325 1465.9 0.000682 1269.14111 1442.08386
39.3500 39.3425 1437.8 0.000696 1268.69287 1437.79590
39.3600 39.3525 1437.0 0.000696 1268.25476 1433.74329
39.3700 39.3625 1439.2 0.000695 1267.82800 1429.95398
39.3800 39.3725 1446.6 0.000691 1267.41211 1426.45435
39.3900 39.3825 1429.6 0.000700 1267.00586 1423.26514
39.4000 39.3925 1437.4 0.000696 1266.61047 1420.38135
39.4100 39.4025 1432.2 0.000698 1266.22559 1417.87085
39.4200 39.4125 1423.6 0.000702 1265.85071 1415.71960
39.4300 39.4225 1424.8 0.000702 1265.48584 1413.93958
39.4400 39.4325 1427.7 0.000700 1265.13110 1412.53760
39.4500 39.4425 1425.3 0.000702 1264.78577 1411.51965
39.4600 39.4525 1426.5 0.000701 1264.45056 1410.48303
39.4700 39.4625 1407.1 0.000711 1264.12549 1410.23950
39.4800 39.4725 1417.1 0.000706 1263.80933 1410.20728
39.4900 39.4825 1423.3 0.000703 1263.50293 1410.72437
39.5000 39.4925 1404.7 0.000712 1263.20630 1411.60913
39.5100 39.5025 1417.1 0.000706 1262.91797 1412.85144
39.5200 39.5125 1408.3 0.000710 1262.63940 1414.54688
39.5300 39.5225 1402.9 0.000713 1262.36963 1416.45825
39.5400 39.5325 1418.3 0.000705 1262.10864 1418.67761
39.5500 39.5425 1416.6 0.000706 1261.85608 1421.18115
39.5600 39.5525 1418.4 0.000705 1261.61218 1423.94299
39.5700 39.5625 1424.2 0.000702 1261.37695 1426.93506
39.5800 39.5725 1424.2 0.000702 1261.15015 1430.12781
39.5900 39.5825 1423.4 0.000703 1260.93127 1433.48621
39.6000 39.5925 1434.2 0.000697 1260.72009 1436.97314
39.6100 39.6025 1432.3 0.000698 1260.51758 1440.55188
39.6200 39.6125 1430.9 0.000699 1260.32214 1444.17920
39.6300 39.6225 1434.9 0.000697 1260.13428 1447.81262
39.6400 39.6325 1433.3 0.000698 1259.95398 1451.40894
39.6500 39.6425 1441.9 0.000694 1259.78088 1454.92114
39.6600 39.6525 1438.2 0.000695 1259.61450 1458.30420
39.6700 39.6625 1442.9 0.000693 1259.45569 1461.51355
39.6800 39.6725 1443.5 0.000693 1259.30286 1464.50598
39.6900 39.6825 1450.4 0.000689 1259.15723 1467.24158
39.7000 39.6925 1449.7 0.000690 1259.01746 1469.68298
39.7100 39.7025 1439.5 0.000695 1258.88416 1471.79968
39.7200 39.7125 1446.0 0.000692 1258.75745 1473.56775
39.7300 39.7225 1448.3 0.000690 1258.63586 1474.97083
39.7400 39.7325 1460.1 0.000685 1258.52051 1476.00110
39.7500 39.7425 1454.7 0.000687 1258.41040 1476.65869
39.7600 39.7525 1450.4 0.000689 1258.30566 1476.95447
39.7700 39.7625 1461.4 0.000684 1258.20605 1476.90784
39.7800 39.7725 1450.7 0.000689 1258.11145 1476.54565
39.7900 39.7825 1454.9 0.000687 1258.02161 1475.93958
39.8000 39.7925 1455.4 0.000687 1257.93689 1475.04895
39.8100 39.8025 1456.7 0.000686 1257.85632 1473.97266
39.8200 39.8125 1460.6 0.000685 1257.78015 1472.71814
39.8300 39.8225 1450.7 0.000689 1257.70801 1471.36255
39.8400 39.8325 1450.7 0.000689 1257.63928 1469.91467
39.8500 39.8425 1453.7 0.000688 1257.57495 1468.42847
39.8600 39.8525 1454.1 0.000688 1257.51392 1466.93884
39.8700 39.8625 1458.4 0.000686 1257.45667 1465.47925
39.8800 39.8725 1453.4 0.000688 1257.40161 1464.07690
39.8900 39.8825 1458.5 0.000686 1257.35022 1462.75110
39.9000 39.8925 1452.5 0.000688 1257.30151 1461.52209
39.9100 39.9025 1452.8 0.000688 1257.25549 1460.40173
39.9200 39.9125 1449.9 0.000690 1257.21179 1459.37329
39.9300 39.9225 1451.5 0.000689 1257.17053 1458.49512
39.9400 39.9325 1456.1 0.000687 1257.13147 1457.64148
39.9500 39.9425 1448.1 0.000691 1257.09363 1457.01440
39.9600 39.9525 1453.2 0.000688 1257.05835 1456.59888
39.9700 39.9625 1450.1 0.000690 1257.02417 1456.21094
39.9800 39.9725 1449.9 0.000690 1256.99133 1455.93689
39.9900 39.9825 1464.0 0.000683 1256.95947 1455.76660
40.0000 39.9925 1455.4 0.000687 1256.92920 1455.69678
40.0100 40.0025 1454.8 0.000687 1256.89941 1455.72034
40.0200 40.0125 1460.5 0.000685 1256.87024 1455.82751
40.0300 40.0225 1457.5 0.000686 1256.84167 1456.01245
40.0400 40.0325 1461.1 0.000684 1256.81384 1456.26733
40.0500 40.0425 1451.6 0.000689 1256.78589 1456.58154
40.0600 40.0525 1458.7 0.000686 1256.75757 1456.94678
40.0700 40.0625 1452.7 0.000688 1256.72986 1457.40430
40.0800 40.0725 1457.2 0.000686 1256.70117 1457.83630
40.0900 40.0825 1463.1 0.000683 1256.67236 1458.30444
40.1000 40.0925 1465.0 0.000683 1256.64294 1458.75452
40.1100 40.1025 1453.8 0.000688 1256.61279 1459.19690
40.1200 40.1125 1468.3 0.000681 1256.58215 1459.62048
40.1300 40.1225 1470.4 0.000680 1256.55042 1460.01770
40.1400 40.1325 1456.7 0.000686 1256.51721 1460.38354
40.1500 40.1425 1470.8 0.000680 1256.48279 1460.71814
40.1600 40.1525 1467.2 0.000682 1256.44739 1461.02271
40.1700 40.1625 1462.5 0.000684 1256.41040 1461.30701
40.1800 40.1725 1467.8 0.000681 1256.37158 1461.61096
40.1900 40.1825 1471.8 0.000679 1256.33105 1461.89221
40.2000 40.1925 1478.2 0.000676 1256.28870 1462.19714
40.2100 40.2025 1475.7 0.000678 1256.24500 1462.54980
40.2200 40.2125 1477.1 0.000677 1256.19885 1462.97192
40.2300 40.2225 1480.8 0.000675 1256.15088 1463.48645
40.2400 40.2325 1490.8 0.000671 1256.10022 1464.05383
40.2500 40.2425 1499.3 0.000667 1256.04810 1464.83875
40.2600 40.2525 1494.0 0.000669 1255.99329 1465.80908
40.2700 40.2625 1503.3 0.000665 1255.93616 1466.83887
40.2800 40.2725 1495.4 0.000669 1255.87659 1468.12000
40.2900 40.2825 1514.2 0.000660 1255.81458 1469.59412
40.3000 40.2925 1501.2 0.000666 1255.75012 1471.26599
40.3100 40.3025 1516.5 0.000659 1255.68298 1473.13586
40.3200 40.3125 1508.7 0.000663 1255.61365 1475.20032
40.3300 40.3225 1510.9 0.000662 1255.54138 1477.44788
40.3400 40.3325 1513.5 0.000661 1255.46692 1479.86707
40.3500 40.3425 1515.5 0.000660 1255.38916 1482.43713
40.3600 40.3525 1514.0 0.000661 1255.30969 1485.13794
40.3700 40.3625 1512.9 0.000661 1255.22705 1487.94116
40.3800 40.3725 1519.5 0.000658 1255.14185 1490.81799
40.3900 40.3825 1519.6 0.000658 1255.05408 1493.73865
40.4000 40.3925 1520.2 0.000658 1254.96387 1496.66956
40.4100 40.4025 1516.1 0.000660 1254.87134 1499.57825
40.4200 40.4125 1515.8 0.000660 1254.77649 1502.43213
40.4300 40.4225 1521.3 0.000657 1254.67908 1505.20313
40.4400 40.4325 1521.9 0.000657 1254.57947 1507.86523
40.4500 40.4425 1529.4 0.000654 1254.47791 1510.39575
40.4600 40.4525 1527.4 0.000655 1254.37402 1512.77856
40.4700 40.4625 1515.9 0.000660 1254.26782 1515.00061
40.4800 40.4725 1518.9 0.000658 1254.15991 1517.05408
40.4900 40.4825 1522.3 0.000657 1254.05042 1518.95496
40.5000 40.4925 1528.3 0.000654 1253.93896 1520.66028
40.5100 40.5025 1519.4 0.000658 1253.82593 1522.19116
40.5200 40.5125 1525.5 0.000656 1253.71155 1523.54907
40.5300 40.5225 1523.3 0.000656 1253.59583 1524.60461
40.5400 40.5325 1523.0 0.000657 1253.47949 1525.61841
40.5500 40.5425 1520.0 0.000658 1253.36145 1526.45776
40.5600 40.5525 1515.7 0.000660 1253.24304 1527.11621
40.5700 40.5625 1513.3 0.000661 1253.12415 1527.58655
40.5800 40.5725 1503.6 0.000665 1253.00415 1527.85364
40.5900 40.5825 1507.1 0.000664 1252.88477 1527.90918
40.6000 40.5925 1504.1 0.000665 1252.76514 1527.73523
40.6100 40.6025 1496.7 0.000668 1252.64575 1527.31543
40.6200 40.6125 1494.2 0.000669 1252.52649 1526.63342
40.6300 40.6225 1492.4 0.000670 1252.40796 1525.67700
40.6400 40.6325 1492.8 0.000670 1252.29102 1524.43262
40.6500 40.6425 1485.0 0.000673 1252.17480 1522.89026
40.6600 40.6525 1481.9 0.000675 1252.06030 1521.05652
40.6700 40.6625 1481.0 0.000675 1251.94727 1518.94763
40.6800 40.6725 1475.6 0.000678 1251.83643 1516.51367
40.6900 40.6825 1472.7 0.000679 1251.72766 1513.83301
40.7000 40.6925 1475.1 0.000678 1251.62183 1510.86133
40.7100 40.7025 1469.8 0.000680 1251.51868 1507.65637
40.7200 40.7125 1464.6 0.000683 1251.41870 1504.25085
40.7300 40.7225 1471.3 0.000680 1251.32227 1500.72864
40.7400 40.7325 1472.7 0.000679 1251.22949 1497.03687
40.7500 40.7425 1458.9 0.000685 1251.14160 1493.26733
40.7600 40.7525 1463.2 0.000683 1251.05725 1489.43005
40.7700 40.7625 1464.2 0.000683 1250.97803 1485.64819
40.7800 40.7725 1459.1 0.000685 1250.90430 1481.93420
40.7900 40.7825 1464.5 0.000683 1250.83582 1478.33398
40.8000 40.7925 1459.7 0.000685 1250.77344 1474.89221
40.8100 40.8025 1454.8 0.000687 1250.71704 1471.65247
40.8200 40.8125 1461.6 0.000684 1250.66760 1468.65259
40.8300 40.8225 1451.8 0.000689 1250.62500 1465.92944
40.8400 40.8325 1456.3 0.000687 1250.58948 1463.51343
40.8500 40.8425 1462.6 0.000684 1250.56189 1461.43152
40.8600 40.8525 1469.3 0.000681 1250.54199 1459.70667
40.8700 40.8625 1459.2 0.000685 1250.53101 1458.35706
40.8800 40.8725 1464.1 0.000683 1250.52869 1457.39624
40.8900 40.8825 1466.8 0.000682 1250.53552 1456.83252
40.9000 40.8925 1465.3 0.000682 1250.55212 1456.67297
40.9100 40.9025 1467.0 0.000682 1250.57849 1456.91895
40.9200 40.9125 1471.0 0.000680 1250.61426 1457.56360
40.9300 40.9225 1474.8 0.000678 1250.66235 1458.60278
40.9400 40.9325 1477.4 0.000677 1250.72021 1460.02209
40.9500 40.9425 1472.6 0.000679 1250.78931 1461.80591
40.9600 40.9525 1483.7 0.000674 1250.87048 1463.93408
40.9700 40.9625 1485.7 0.000673 1250.96338 1466.38123
40.9800 40.9725 1488.8 0.000672 1251.06873 1469.07544
40.9900 40.9825 1494.0 0.000669 1251.18677 1472.06848
41.0000 40.9925 1491.1 0.000671 1251.31799 1475.27979
41.0100 41.0025 1499.1 0.000667 1251.46179 1478.66711
41.0200 41.0125 1503.5 0.000665 1251.61938 1482.18396
41.0300 41.0225 1499.2 0.000667 1251.79053 1485.77966
41.0400 41.0325 1499.0 0.000667 1251.97559 1489.40027
41.0500 41.0425 1495.5 0.000669 1252.17505 1492.81250
41.0600 41.0525 1504.4 0.000665 1252.38879 1496.31226
41.0700 41.0625 1505.6 0.000664 1252.61731 1499.68481
41.0800 41.0725 1500.1 0.000667 1252.86047 1502.82715
41.0900 41.0825 1509.6 0.000662 1253.11829 1505.71631
41.1000 41.0925 1508.9 0.000663 1253.39124 1508.30823
41.1100 41.1025 1510.0 0.000662 1253.67932 1510.49695
41.1200 41.1125 1504.0 0.000665 1253.98267 1512.27661
41.1300 41.1225 1507.5 0.000663 1254.30151 1513.61279
41.1400 41.1325 1512.9 0.000661 1254.63489 1514.56824
41.1500 41.1425 1509.1 0.000663 1254.98364 1514.95483
41.1600 41.1525 1513.5 0.000661 1255.34753 1514.85718
41.1700 41.1625 1505.5 0.000664 1255.72620 1514.28333
41.1800 41.1725 1502.7 0.000665 1256.11975 1513.25208
41.1900 41.1825 1518.2 0.000659 1256.52808 1511.78870
41.2000 41.1925 1504.4 0.000665 1256.95056 1509.93237
41.2100 41.2025 1510.0 0.000662 1257.38733 1507.72571
41.2200 41.2125 1505.7 0.000664 1257.83765 1505.21582
41.2300 41.2225 1506.5 0.000664 1258.30127 1502.45459
41.2400 41.2325 1503.4 0.000665 1258.77808 1499.49719
41.2500 41.2425 1496.7 0.000668 1259.26721 1496.39587
41.2600 41.2525 1502.6 0.000666 1259.76794 1493.20203
41.2700 41.2625 1500.3 0.000667 1260.28003 1489.96936
41.2800 41.2725 1495.7 0.000669 1260.80225 1486.74219
41.2900 41.2825 1487.8 0.000672 1261.33447 1483.56323
41.3000 41.2925 1486.2 0.000673 1261.87537 1480.42444
41.3100 41.3025 1490.0 0.000671 1262.42468 1477.46106
41.3200 41.3125 1483.7 0.000674 1262.98083 1474.65295
41.3300 41.3225 1480.9 0.000675 1263.54272 1472.02600
41.3400 41.3325 1484.5 0.000674 1264.10925 1469.60217
41.3500 41.3425 1475.6 0.000678 1264.67932 1467.39819
41.3600 41.3525 1472.8 0.000679 1265.25195 1465.42639
41.3700 41.3625 1476.2 0.000677 1265.82446 1463.69617
41.3800 41.3725 1480.3 0.000676 1266.39673 1462.21094
41.3900 41.3825 1472.8 0.000679 1266.96594 1460.97229
41.4000 41.3925 1475.0 0.000678 1267.53149 1459.97485
41.4100 41.4025 1517.1 0.000659 1268.09045 1459.21326
41.4200 41.4125 1465.4 0.000682 1268.64172 1458.67432
41.4300 41.4225 1465.5 0.000682 1269.18274 1458.34326
41.4400 41.4325 1463.0 0.000684 1269.71069 1458.20227
41.4500 41.4425 1454.8 0.000687 1270.22412 1458.22998
41.4600 41.4525 1468.2 0.000681 1270.71997 1458.40222
41.4700 41.4625 1456.5 0.000687 1271.19617 1458.69019
41.4800 41.4725 1462.8 0.000684 1271.64917 1459.02063
41.4900 41.4825 1459.8 0.000685 1272.07642 1459.45740
41.5000 41.4925 1454.4 0.000688 1272.47437 1459.88977
41.5100 41.5025 1457.9 0.000686 1272.84058 1460.35620
41.5200 41.5125 1454.2 0.000688 1273.17126 1460.79700
41.5300 41.5225 1450.4 0.000689 1273.46228 1461.18542
41.5400 41.5325 1456.7 0.000686 1273.71057 1461.50122
41.5500 41.5425 1455.6 0.000687 1273.91125 1461.73071
41.5600 41.5525 1451.4 0.000689 1274.06079 1461.85938
41.5700 41.5625 1458.9 0.000685 1274.15491 1461.88318
41.5800 41.5725 1455.3 0.000687 1274.18860 1461.80273
41.5900 41.5825 1458.0 0.000686 1274.15747 1461.62329
41.6000 41.5925 1454.0 0.000688 1274.05579 1461.35583
41.6100 41.6025 1456.3 0.000687 1273.87842 1461.01404
41.6200 41.6125 1452.3 0.000689 1273.62109 1460.61841
41.6300 41.6225 1450.4 0.000689 1273.27661 1460.18848
41.6400 41.6325 1449.6 0.000690 1272.83972 1459.74536
41.6500 41.6425 1456.6 0.000687 1272.30347 1459.31348
41.6600 41.6525 1454.5 0.000688 1271.66284 1458.91394
41.6700 41.6625 1461.7 0.000684 1270.90955 1458.56897
41.6800 41.6725 1451.5 0.000689 1270.03650 1458.29822
41.6900 41.6825 1451.2 0.000689 1269.03772 1458.11804
41.7000 41.6925 1449.6 0.000690 1267.90393 1458.04419
41.7100 41.7025 1453.8 0.000688 1266.62878 1458.08813
41.7200 41.7125 1447.2 0.000691 1265.20178 1458.25977
41.7300 41.7225 1455.3 0.000687 1263.61670 1458.56421
41.7400 41.7325 1576.6 0.000634 1261.86230 1459.00220
41.7500 41.7425 1449.0 0.000690 1259.93152 1459.57629
41.7600 41.7525 1437.0 0.000696 1257.81323 1460.27979
41.7700 41.7625 1449.9 0.000690 1255.49756 1461.10364
41.7800 41.7725 1449.0 0.000690 1252.97461 1462.03882
41.7900 41.7825 1440.5 0.000694 1250.23242 1463.07031
41.8000 41.7925 1439.5 0.000695 1247.26160 1464.18042
41.8100 41.8025 1448.7 0.000690 1244.04834 1465.34827
41.8200 41.8125 1442.9 0.000693 1240.58264 1466.55164
41.8300 41.8225 1444.3 0.000692 1236.84973 1467.76099
41.8400 41.8325 1454.9 0.000687 1232.83948 1468.95056
41.8500 41.8425 1460.2 0.000685 1228.53723 1470.08740
41.8600 41.8525 1450.6 0.000689 1223.92688 1471.13416
41.8700 41.8625 1464.7 0.000683 1218.99756 1472.05713
41.8800 41.8725 1469.2 0.000681 1213.73132 1472.81104
41.8900 41.8825 1470.2 0.000680 1208.11633 1473.35400
41.9000 41.8925 1472.5 0.000679 1202.13208 1473.63513
41.9100 41.9025 1469.7 0.000680 1195.76709 1473.60510
41.9200 41.9125 1480.2 0.000676 1189.00159 1473.20654
41.9300 41.9225 1480.2 0.000676 1181.81567 1472.37366
41.9400 41.9325 1480.2 0.000676 1174.19690 1471.04822
41.9500 41.9425 1484.6 0.000674 1166.12000 1469.15491
41.9600 41.9525 1486.3 0.000673 1157.57214 1466.62659
41.9700 41.9625 1486.9 0.000673 1148.52686 1463.38147
41.9800 41.9725 1490.7 0.000671 1138.96997 1459.34912
41.9900 41.9825 1495.8 . . .
42.0000 41.9925 1496.4 . . .
42.0100 42.0025 1505.9 . . .
42.0200 42.0125 1503.3 . . .
42.0300 42.0225 1508.6 . . .
42.0400 42.0325 1507.2 . . .
42.0500 42.0425 1504.9 . . .
42.0600 42.0525 1503.1 . . .
42.0700 42.0625 1511.6 . . .
42.0800 42.0725 1519.8 . . .
42.0900 42.0825 1518.8 . . .
42.1000 42.0925 1513.6 . . .
42.1100 42.1025 1518.7 . . .
42.1200 42.1125 1526.5 . . .
42.1300 42.1225 1533.9 . . .
42.1400 42.1325 1527.4 . . .
42.1500 42.1425 1518.4 . . .
42.1600 42.1525 1527.6 . . .
42.1700 42.1625 1516.7 . . .
42.1800 42.1725 1521.4 . . .
42.1900 42.1825 1523.9 . . .
42.2000 42.1925 1516.4 . . .
42.2100 42.2025 1524.8 . . .
42.2200 42.2125 1514.9 . . .
42.2300 42.2225 1513.0 . . .
42.2400 42.2325 1519.5 . . .
42.2500 42.2425 1510.2 . . .
42.2600 42.2525 1509.3 . . .
42.2700 42.2625 1508.9 . . .
42.2800 42.2725 1509.2 . . .
42.2900 42.2825 1503.6 . . .
42.3000 42.2925 1498.3 . . .
42.3100 42.3025 1492.2 . . .
42.3200 42.3125 1502.3 . . .
42.3300 42.3225 1498.8 . . .
42.3400 42.3325 1497.3 . . .
42.3500 42.3425 1496.5 . . .
42.3600 42.3525 1499.7 . . .
42.3700 42.3625 1498.9 . . .
42.3800 42.3725 1507.6 . . .
42.3900 42.3825 1502.3 . . .
42.4000 42.3925 1503.6 . . .
42.4100 42.4025 1511.2 . . .
42.4200 42.4125 1509.6 . . .
42.4300 42.4225 1513.2 . . .
42.4400 42.4325 1501.4 . . .
42.4500 42.4425 1506.6 . . .
42.4600 42.4525 1511.4 . . .
42.4700 42.4625 1509.2 . . .
42.4800 42.4725 1511.3 . . .
42.4900 42.4825 1497.4 . . .
42.5000 42.4925 1507.2 . . .
42.5100 42.5025 1504.1 . . .
42.5200 42.5125 1513.7 . . .
42.5300 42.5225 1511.5 . . .
42.5400 42.5325 1519.5 . . .
42.5500 42.5425 1514.0 . . .
42.5600 42.5525 1518.1 . . .
42.5700 42.5625 1520.8 . . .
42.5800 42.5725 1531.6 . . .
42.5900 42.5825 1537.1 . . .
42.6000 42.5925 1541.7 . . .
42.6100 42.6025 1541.8 . . .
42.6200 42.6125 1549.9 . . .
42.6300 42.6225 1551.0 . . .
42.6400 42.6325 1569.1 . . .
42.6500 42.6425 1570.8 . . .
42.6600 42.6525 1569.9 . . .
42.6700 42.6625 1566.4 . . .
42.6800 42.6725 1574.4 . . .
42.6900 42.6825 1576.5 . . .
42.7000 42.6925 1585.0 . . .
42.7100 42.7025 1586.8 . . .
42.7200 42.7125 1579.5 . . .
42.7300 42.7225 1592.8 . . .
42.7400 42.7325 1585.9 . . .
42.7500 42.7425 1607.6 . . .
42.7600 42.7525 1599.2 . . .
42.7700 42.7625 1610.8 . . .
42.7800 42.7725 1611.1 . . .
42.7900 42.7825 1628.0 . . .
42.8000 42.7925 1630.8 . . .
42.8100 42.8025 1642.4 . . .
42.8200 42.8125 1652.7 . . .
42.8300 42.8225 1676.4 . . .
42.8400 42.8325 1681.6 . . .
42.8500 42.8425 1688.6 . . .
42.8600 42.8525 1694.3 . . .
42.8700 42.8625 1697.3 . . .
42.8800 42.8725 1696.1 . . .
42.8900 42.8825 1711.1 . . .
42.9000 42.8925 1708.5 . . .
42.9100 42.9025 1721.0 . . .
42.9200 42.9125 1716.0 . . .
42.9300 42.9225 1702.2 . . .
42.9400 42.9325 1713.6 . . .
42.9500 42.9425 1712.3 . . .
42.9600 42.9525 1719.5 . . .
42.9700 42.9625 1713.7 . . .
42.9800 42.9725 1707.0 . . .
42.9900 42.9825 1714.2 . . .
43.0000 42.9925 1724.6 . . .
43.0100 43.0025 1727.4 . . .
43.0200 43.0125 1717.4 . . .
43.0300 43.0225 1727.9 . . .
43.0400 43.0325 1736.9 . . .
43.0500 43.0425 1733.0 . . .
43.0600 43.0525 1743.1 . . .
43.0700 43.0625 1746.5 . . .
43.0800 43.0725 1735.0 . . .
43.0900 43.0825 1751.4 . . .
43.1000 43.0925 1749.3 . . .
43.1100 43.1025 1743.7 . . .
43.1200 43.1125 1735.5 . . .
43.1300 43.1225 1728.0 . . .
43.1400 43.1325 1724.4 . . .
43.1500 43.1425 1709.5 . . .
43.1600 43.1525 1694.0 . . .
43.1700 43.1625 1693.5 . . .
43.1800 43.1725 1688.8 . . .
43.1900 43.1825 1665.2 . . .
43.2000 43.1925 1662.8 . . .
43.2100 43.2025 1654.1 . . .
43.2200 43.2125 1645.1 . . .
43.2300 43.2225 1640.9 . . .
43.2400 43.2325 1628.9 . . .
43.2500 43.2425 1625.9 . . .
43.2600 43.2525 1618.4 . . .
43.2700 43.2625 1608.0 . . .
43.2800 43.2725 1608.8 . . .
43.2900 43.2825 1604.6 . . .
43.3000 43.2925 1601.2 . . .
43.3100 43.3025 1618.7 . . .
43.3200 43.3125 1606.1 . . .
43.3300 43.3225 1600.2 . . .
43.3400 43.3325 1595.4 . . .
43.3500 43.3425 1592.0 . . .
43.3600 43.3525 1593.7 . . .
43.3700 43.3625 1589.5 . . .
43.3800 43.3725 1601.0 . . .
43.3900 43.3825 1592.4 . . .
43.4000 43.3925 1590.2 . . .
43.4100 43.4025 1595.6 . . .
43.4200 43.4125 1605.3 . . .
43.4300 43.4225 1603.7 . . .
43.4400 43.4325 1603.3 . . .
43.4500 43.4425 1606.5 . . .
43.4600 43.4525 1607.4 . . .
43.4700 43.4625 1610.3 . . .
43.4800 43.4725 1611.6 . . .
43.4900 43.4825 1612.4 . . .
43.5000 43.4925 1626.3 . . .
43.5100 43.5025 1621.0 . . .
43.5200 43.5125 1618.4 . . .
43.5300 43.5225 1620.6 . . .
43.5400 43.5325 1617.7 . . .
43.5500 43.5425 1622.0 . . .
43.5600 43.5525 1605.2 . . .
43.5700 43.5625 1616.3 . . .
43.5800 43.5725 1611.3 . . .
43.5900 43.5825 1614.0 . . .
43.6000 43.5925 1613.3 . . .
43.6100 43.6025 1606.7 . . .
43.6200 43.6125 1590.9 . . .
43.6300 43.6225 1591.0 . . .
43.6400 43.6325 1597.8 . . .
43.6500 43.6425 1594.8 . . .
43.6600 43.6525 1582.9 . . .
43.6700 43.6625 1582.8 . . .
43.6800 43.6725 1584.2 . . .
43.6900 43.6825 1576.2 . . .
43.7000 43.6925 1567.9 . . .
43.7100 43.7025 1562.2 . . .
43.7200 43.7125 1564.7 . . .
43.7300 43.7225 1558.2 . . .
43.7400 43.7325 1565.1 . . .
43.7500 43.7425 1558.1 . . .
43.7600 43.7525 1551.8 . . .
43.7700 43.7625 1556.9 . . .
43.7800 43.7725 1547.6 . . .
43.7900 43.7825 1551.3 . . .
43.8000 43.7925 1540.4 . . .
43.8100 43.8025 1549.8 . . .
43.8200 43.8125 1542.3 . . .
43.8300 43.8225 1536.3 . . .
43.8400 43.8325 1537.4 . . .
43.8500 43.8425 1543.6 . . .
43.8600 43.8525 1535.7 . . .
43.8700 43.8625 1551.6 . . .
43.8800 43.8725 1530.6 . . .
43.8900 43.8825 1530.1 . . .
43.9000 43.8925 1541.2 . . .
43.9100 43.9025 1528.5 . . .
43.9200 43.9125 1529.1 . . .
43.9300 43.9225 1529.1 . . .
43.9400 43.9325 1533.5 . . .
43.9500 43.9425 1540.5 . . .
43.9600 43.9525 1538.1 . . .
43.9700 43.9625 1527.9 . . .
43.9800 43.9725 1536.0 . . .
43.9900 43.9825 1536.9 . . .
44.0000 43.9925 1530.4 . . .
44.0100 44.0025 1537.7 . . .
44.0200 44.0125 1530.9 . . .
44.0300 44.0225 1533.7 . . .
44.0400 44.0325 1534.8 . . .
44.0500 44.0425 1536.0 . . .
44.0600 44.0525 1525.9 . . .
44.0700 44.0625 1534.1 . . .
44.0800 44.0725 1537.3 . . .
44.0900 44.0825 1543.8 . . .
44.1000 44.0925 1543.6 . . .
44.1100 44.1025 1536.0 . . .
44.1200 44.1125 1549.5 . . .
44.1300 44.1225 1548.8 . . .
44.1400 44.1325 1549.4 . . .
44.1500 44.1425 1554.4 . . .
44.1600 44.1525 1555.1 . . .
44.1700 44.1625 1557.9 . . .
44.1800 44.1725 1554.5 . . .
44.1900 44.1825 1559.2 . . .
44.2000 44.1925 1560.7 . . .
44.2100 44.2025 1560.0 . . .
44.2200 44.2125 1566.6 . . .
44.2300 44.2225 1575.3 . . .
44.2400 44.2325 1568.6 . . .
44.2500 44.2425 1566.8 . . .
44.2600 44.2525 1561.8 . . .
44.2700 44.2625 1571.5 . . .
44.2800 44.2725 1558.8 . . .
44.2900 44.2825 1567.4 . . .
44.3000 44.2925 1559.5 . . .
44.3100 44.3025 1562.5 . . .
44.3200 44.3125 1563.8 . . .
44.3300 44.3225 1562.6 . . .
44.3400 44.3325 1554.5 . . .
44.3500 44.3425 1552.1 . . .
44.3600 44.3525 1561.3 . . .
44.3700 44.3625 1555.4 . . .
44.3800 44.3725 1547.1 . . .
44.3900 44.3825 1561.6 . . .
44.4000 44.3925 1548.0 . . .
44.4100 44.4025 1551.1 . . .
44.4200 44.4125 1555.2 . . .
44.4300 44.4225 1551.7 . . .
44.4400 44.4325 1539.8 . . .
44.4500 44.4425 1538.3 . . .
44.4600 44.4525 1539.0 . . .
44.4700 44.4625 1529.0 . . .
44.4800 44.4725 1521.8 . . .
44.4900 44.4825 1505.0 . . .
44.5000 44.4925 1515.5 . . .
44.5100 44.5025 1519.1 . . .
44.5200 44.5125 1517.3 . . .
44.5300 44.5225 1504.4 . . .
44.5400 44.5325 1494.4 . . .
44.5500 44.5425 1501.1 . . .
44.5600 44.5525 1496.6 . . .
44.5700 44.5625 1499.8 . . .
44.5800 44.5725 1498.3 . . .
44.5900 44.5825 1495.9 . . .
44.6000 44.5925 1497.3 . . .
44.6100 44.6025 1488.7 . . .
44.6200 44.6125 1474.4 . . .
44.6300 44.6225 1496.4 . . .
44.6400 44.6325 1493.5 . . .
44.6500 44.6425 1492.5 . . .
44.6600 44.6525 1478.1 . . .
44.6700 44.6625 1483.5 . . .
44.6800 44.6725 1475.2 . . .
44.6900 44.6825 1472.3 . . .
44.7000 44.6925 1483.7 . . .
44.7100 44.7025 1467.1 . . .
44.7200 44.7125 1467.8 . . .
44.7300 44.7225 1466.3 . . .
44.7400 44.7325 1508.6 . . .
44.7500 44.7425 1457.5 . . .
44.7600 44.7525 1449.2 . . .
44.7700 44.7625 1446.6 . . .
44.7800 44.7725 1436.5 . . .
44.7900 44.7825 1444.0 . . .
44.8000 44.7925 1436.4 . . .
44.8100 44.8025 1434.8 . . .
44.8200 44.8125 1433.7 . . .
44.8300 44.8225 1435.5 . . .
44.8400 44.8325 1433.3 . . .
44.8500 44.8425 1422.2 . . .
44.8600 44.8525 1428.6 . . .
44.8700 44.8625 1410.4 . . .
44.8800 44.8725 1417.3 . . .
44.8900 44.8825 1404.2 . . .
44.9000 44.8925 1404.8 . . .
44.9100 44.9025 1407.6 . . .
44.9200 44.9125 1394.1 . . .
44.9300 44.9225 1398.3 . . .
44.9400 44.9325 1395.5 . . .
44.9500 44.9425 1381.8 . . .
44.9600 44.9525 1386.1 . . .
44.9700 44.9625 1376.5 . . .
44.9800 44.9725 1385.6 . . .
44.9900 44.9825 1368.6 . . .
45.0000 44.9925 1368.3 . . .
45.0100 45.0025 1361.8 . . .
45.0200 45.0125 1364.7 . . .
45.0300 45.0225 1352.3 . . .
45.0400 45.0325 1361.5 . . .
45.0500 45.0425 1368.1 . . .
45.0600 45.0525 1350.8 . . .
45.0700 45.0625 1357.5 . . .
45.0800 45.0725 1359.4 . . .
45.0900 45.0825 1351.0 . . .
45.1000 45.0925 1357.7 . . .
45.1100 45.1025 1335.5 . . .
45.1200 45.1125 1345.4 . . .
45.1300 45.1225 1353.6 . . .
45.1400 45.1325 1341.9 . . .
45.1500 45.1425 1336.1 . . .
45.1600 45.1525 1339.0 . . .
45.1700 45.1625 1336.1 . . .
45.1800 45.1725 1337.2 . . .
45.1900 45.1825 1333.7 . . .
45.2000 45.1925 1330.7 . . .
45.2100 45.2025 1340.6 . . .
45.2200 45.2125 1340.6 . . .
45.2300 45.2225 1313.3 . . .
45.2400 45.2325 1342.4 . . .
45.2500 45.2425 1340.6 . . .
45.2600 45.2525 1348.1 . . .
45.2700 45.2625 1339.8 . . .
45.2800 45.2725 1329.0 . . .
45.2900 45.2825 1345.2 . . .
45.3000 45.2925 1341.4 . . .
45.3100 45.3025 1336.5 . . .
45.3200 45.3125 1346.3 . . .
45.3300 45.3225 1341.9 . . .
45.3400 45.3325 1348.1 . . .
45.3500 45.3425 1341.7 . . .
45.3600 45.3525 1349.9 . . .
45.3700 45.3625 1358.4 . . .
45.3800 45.3725 1344.3 . . .
45.3900 45.3825 1361.3 . . .
45.4000 45.3925 1366.9 . . .
45.4100 45.4025 1357.4 . . .
45.4200 45.4125 1370.0 . . .
45.4300 45.4225 1369.3 . . .
45.4400 45.4325 1372.3 . . .
45.4500 45.4425 1357.7 . . .
45.4600 45.4525 1366.5 . . .
45.4700 45.4625 1366.1 . . .
45.4800 45.4725 1366.4 . . .
45.4900 45.4825 1371.9 . . .
45.5000 45.4925 1387.2 . . .
45.5100 45.5025 1375.2 . . .
45.5200 45.5125 1379.3 . . .
45.5300 45.5225 1373.7 . . .
45.5400 45.5325 1374.3 . . .
45.5500 45.5425 1383.2 . . .
45.5600 45.5525 1399.4 . . .
45.5700 45.5625 1390.1 . . .
45.5800 45.5725 1388.7 . . .
45.5900 45.5825 1391.1 . . .
45.6000 45.5925 1406.2 . . .
45.6100 45.6025 1387.9 . . .
45.6200 45.6125 1411.8 . . .
45.6300 45.6225 1406.4 . . .
45.6400 45.6325 1398.2 . . .
45.6500 45.6425 1404.7 . . .
45.6600 45.6525 1409.4 . . .
45.6700 45.6625 1420.7 . . .
45.6800 45.6725 1416.6 . . .
45.6900 45.6825 1424.9 . . .
45.7000 45.6925 1431.0 . . .
45.7100 45.7025 1432.0 . . .
45.7200 45.7125 1416.0 . . .
45.7300 45.7225 1429.7 . . .
45.7400 45.7325 1420.5 . . .
45.7500 45.7425 1429.4 . . .
45.7600 45.7525 1440.3 . . .
45.7700 45.7625 1427.7 . . .
45.7800 45.7725 1424.6 . . .
45.7900 45.7825 1440.1 . . .
45.8000 45.7925 1416.9 . . .
45.8100 45.8025 1414.2 . . .
45.8200 45.8125 1426.0 . . .
45.8300 45.8225 1432.9 . . .
45.8400 45.8325 1424.4 . . .
45.8500 45.8425 1439.6 . . .
45.8600 45.8525 1419.0 . . .
45.8700 45.8625 1431.3 . . .
45.8800 45.8725 1437.0 . . .
45.8900 45.8825 1434.7 . . .
45.9000 45.8925 1450.9 . . .
45.9100 45.9025 1438.4 . . .
45.9200 45.9125 1421.2 . . .
45.9300 45.9225 1436.2 . . .
45.9400 45.9325 1446.6 . . .
45.9500 45.9425 1429.6 . . .
45.9600 45.9525 1436.9 . . .
45.9700 45.9625 1429.3 . . .
45.9800 45.9725 1440.8 . . .
45.9900 45.9825 1423.8 . . .
46.0000 45.9925 1424.4 . . .
46.0100 46.0025 1410.1 . . .
46.0200 46.0125 1422.1 . . .
46.0300 46.0225 1414.4 . . .
46.0400 46.0325 1418.8 . . .
46.0500 46.0425 1413.2 . . .
46.0600 46.0525 1414.3 . . .
46.0700 46.0625 1422.7 . . .
46.0800 46.0725 1419.0 . . .
46.0900 46.0825 1411.2 . . .
46.1000 46.0925 1394.6 . . .
46.1100 46.1025 1416.1 . . .
46.1200 46.1125 1410.8 . . .
46.1300 46.1225 1405.5 . . .
46.1400 46.1325 1389.2 . . .
46.1500 46.1425 1387.2 . . .
46.1600 46.1525 1393.4 . . .
46.1700 46.1625 1385.6 . . .
46.1800 46.1725 1387.5 . . .
46.1900 46.1825 1396.2 . . .
46.2000 46.1925 1377.7 . . .
46.2100 46.2025 1379.6 . . .
46.2200 46.2125 1381.6 . . .
46.2300 46.2225 1362.6 . . .
46.2400 46.2325 1357.9 . . .
46.2500 46.2425 1356.2 . . .
46.2600 46.2525 1359.0 . . .
46.2700 46.2625 1360.3 . . .
46.2800 46.2725 1350.3 . . .
46.2900 46.2825 1347.5 . . .
46.3000 46.2925 1346.7 . . .
46.3100 46.3025 1353.2 . . .
46.3200 46.3125 1356.9 . . .
46.3300 46.3225 1349.0 . . .
46.3400 46.3325 1354.9 . . .
46.3500 46.3425 1345.9 . . .
46.3600 46.3525 1354.9 . . .
46.3700 46.3625 1352.0 . . .
46.3800 46.3725 1346.9 . . .
46.3900 46.3825 1341.2 . . .
46.4000 46.3925 1330.9 . . .
46.4100 46.4025 1329.7 . . .
46.4200 46.4125 1326.7 . . .
46.4300 46.4225 1325.4 . . .
46.4400 46.4325 1349.2 . . .
46.4500 46.4425 1339.6 . . .
46.4600 46.4525 1311.6 . . .
46.4700 46.4625 1326.9 . . .
46.4800 46.4725 1325.7 . . .
46.4900 46.4825 1335.7 . . .
46.5000 46.4925 1317.8 . . .
46.5100 46.5025 1316.7 . . .
46.5200 46.5125 1319.5 . . .
46.5300 46.5225 1323.5 . . .
46.5400 46.5325 1331.0 . . .
46.5500 46.5425 1317.8 . . .
46.5600 46.5525 1323.3 . . .
46.5700 46.5625 1346.4 . . .
46.5800 46.5725 1317.2 . . .
46.5900 46.5825 1330.9 . . .
46.6000 46.5925 1317.4 . . .
46.6100 46.6025 1310.1 . . .
46.6200 46.6125 1315.4 . . .
46.6300 46.6225 1311.5 . . .
46.6400 46.6325 1305.3 . . .
46.6500 46.6425 1324.3 . . .
46.6600 46.6525 1308.7 . . .
46.6700 46.6625 1321.7 . . .
46.6800 46.6725 1313.7 . . .
46.6900 46.6825 1314.2 . . .
46.7000 46.6925 1295.0 . . .
46.7100 46.7025 1318.9 . . .
46.7200 46.7125 1322.9 . . .
46.7300 46.7225 1302.3 . . .
46.7400 46.7325 1308.3 . . .
46.7500 46.7425 1309.0 . . .
46.7600 46.7525 1312.6 . . .
46.7700 46.7625 1310.1 . . .
46.7800 46.7725 1303.2 . . .
46.7900 46.7825 1307.6 . . .
46.8000 46.7925 1301.2 . . .
46.8100 46.8025 1306.5 . . .
46.8200 46.8125 1296.5 . . .
46.8300 46.8225 1294.6 . . .
46.8400 46.8325 1306.8 . . .
46.8500 46.8425 1295.4 . . .
46.8600 46.8525 1304.4 . . .
46.8700 46.8625 1301.8 . . .
46.8800 46.8725 1284.9 . . .
46.8900 46.8825 1310.1 . . .
46.9000 46.8925 1308.7 . . .
46.9100 46.9025 1282.3 . . .
46.9200 46.9125 1300.5 . . .
46.9300 46.9225 1306.6 . . .
46.9400 46.9325 1296.6 . . .
46.9500 46.9425 1311.3 . . .
46.9600 46.9525 1295.4 . . .
46.9700 46.9625 1300.6 . . .
46.9800 46.9725 1303.4 . . .
46.9900 46.9825 1307.8 . . .
_pd_meas_number_of_points        4500
_pd_proc_number_of_points        4500

loop_
_gsas_i100_meas
5.29
100.00
3.41
14.24
8.70
7.38
24.19
14.47
8.68
2.09
3.45
1.31
0.03
0.00
5.61
0.93
0.07
0.04
3.75
3.02
11.14
6.99
3.18
0.18
0.96
0.36
0.69
5.93
0.55
0.57
1.73
5.44
0.04
4.46
1.57
2.15
1.80
1.08
1.13
2.85
0.51
0.98
3.33
0.12
2.29
2.41
0.46
0.86
0.17
0.07
1.69
0.02
0.95
0.07
0.87
0.58
0.03
0.97
2.39
0.95
0.92
1.68
0.22
0.24
0.35
0.22
1.62
0.13
0.12
2.37
0.41
1.20
0.34
0.71
0.20
0.01
0.19
0.89
0.25
0.37
1.71
0.34
1.36
0.44
0.35
0.09
0.05
0.38
0.08
0.09
0.09
1.42
0.69
0.09
0.34
0.22
0.23
0.49
0.12
0.07
0.05
0.51
0.16
0.16
0.11
0.15
1.44
0.45
0.11
0.32
0.06
0.17
0.63
0.34
0.17
0.32
0.16
0.37
0.21
0.06
0.23
0.16
0.07
0.42
0.14
0.15
0.16
0.28
0.12
0.05
0.20
0.30
0.20
0.04
0.11
0.29
0.42
0.09
_reflns_number_total             138
_reflns_limit_h_min              0
_reflns_limit_h_max              7
_reflns_limit_k_min              0
_reflns_limit_k_max              5
_reflns_limit_l_min              0
_reflns_limit_l_max              8
_reflns_d_resolution_high        1.019
_reflns_d_resolution_low         7.510
#--eof--eof--eof--eof--eof--eof--eof--eof--eof--eof--eof--eof--eof--eof--eof--#
####################################################################### 
# 
# This file contains crystal structure data downloaded from the 
# Cambridge Structural Database (CSD) hosted by the Cambridge 
# Crystallographic Data Centre (CCDC).
# 
# Full information about CCDC data access policies and citation 
# guidelines are available at http://www.ccdc.cam.ac.uk/access/V1 
# 
# Audit and citation data items may have been added by the CCDC. 
# Please retain this information to preserve the provenance of 
# this file and to allow appropriate attribution of the data. 
# 
#######################################################################

data_PNNL_NI_D250_VAC7_NO_publ
_database_code_depnum_ccdc_archive 'CCDC 1517365'
_audit_update_record             
;
2016-11-14 deposited with the CCDC.
2016-12-19 downloaded from the CCDC.
;
# start Validation Reply Form
_vrf_PLAT770_PNNL_NI_D250_VAC7_NO_publ 
;
PROBLEM: Suspect C-H Bond in CIF:   C6     --  H6      ..       1.48 Ang.
RESPONSE: This C-H bond is unreal. The pyrazine ring has two possible orientations, and the suspected C and H atoms belong to different orientations, so there should not be a bond between them. 
;
# Added during the CSD deposition process: Monday 14 November 2016 09:45 PM
# end Validation Reply Form


_pd_block_id                     
2016-04-09T10:52|PNNL_NI_D250_VAC7_NO|Wenqian_Xu|17-BM

_audit_creation_method           'from EXP file using GSAS2CIF'
_audit_creation_date             2016-04-09T10:52

#=============================================================================
# 5. OVERALL REFINEMENT & COMPUTING DETAILS

_refine_special_details          
; ?
;
_pd_proc_ls_special_details      
; ?
;

# The following items are used to identify the programs used.
_computing_molecular_graphics    ?
_computing_publication_material  ?

_refine_ls_weighting_scheme      ?
_refine_ls_weighting_details     ?
_refine_ls_hydrogen_treatment    ?
_refine_ls_extinction_method     ?
_refine_ls_extinction_coef       ?
_refine_ls_number_constraints    ?

_refine_ls_restrained_S_all      ?
_refine_ls_restrained_S_obs      ?

#==============================================================================
# 6. SAMPLE PREPARATION DATA

# (In the unusual case where multiple samples are used in a single
#  Rietveld study, this information should be moved into the phase
#  blocks)

# The following three fields describe the preparation of the material.
# The cooling rate is in K/min.  The pressure at which the sample was
# prepared is in kPa.  The temperature of preparation is in K.

_pd_prep_cool_rate               ?
_pd_prep_pressure                ?
_pd_prep_temperature             ?

_pd_char_colour                  ? # use ICDD colour descriptions
_refine_ls_shift/su_max          0.01
_refine_ls_shift/su_mean         0.00
_computing_structure_refinement  GSAS
_refine_ls_number_parameters     44
_refine_ls_goodness_of_fit_all   4.12
_refine_ls_number_restraints     8
_refine_ls_matrix_type           full
#==============================================================================
# 7. CHEMICAL, STRUCTURAL AND CRYSTAL DATA

_pd_char_particle_morphology     ?

_chemical_name_systematic        SIFSIX-3-Ni
_chemical_name_common            SIFSIX-3-Ni
_chemical_formula_moiety         ?
_chemical_formula_structural     ?
_chemical_formula_analytical     ?
_chemical_melting_point          ?
_chemical_compound_source        ? # for minerals and
# natural products
_symmetry_space_group_name_Hall  ?

_exptl_crystal_F_000             ?
_exptl_crystal_density_diffrn    ?
_exptl_crystal_density_meas      ?
_exptl_crystal_density_method    ?

_cell_measurement_temperature    298

_cell_special_details            
; ?
;

_geom_special_details            ?

# The following item identifies the program(s) used (if appropriate).
_computing_structure_solution    ?

#==============================================================================

# 8. Phase information from GSAS

_pd_phase_name                   
'from C:/GSAS/MyWork/2015-1/PNNL/NiSiF6/CoSIFSIX-3.cif'
_cell_length_a                   7.00122(19)
_cell_length_b                   7.00122
_cell_length_c                   7.49794(21)
_cell_angle_alpha                90.0
_cell_angle_beta                 90.0
_cell_angle_gamma                90.0
_cell_volume                     367.528(25)
_symmetry_cell_setting           tetragonal
_symmetry_space_group_name_H-M   'P 4/mmm'
loop_
_symmetry_equiv_pos_site_id
_symmetry_equiv_pos_as_xyz
1 +x,+y,+z
2 -y,+x,+z
3 -x,-y,+z
4 +y,-x,+z
5 -x,+y,+z
6 -y,-x,+z
7 +x,-y,+z
8 +y,+x,+z
-1 -x,-y,-z
-2 +y,-x,-z
-3 +x,+y,-z
-4 -y,+x,-z
-5 +x,-y,-z
-6 +y,+x,-z
-7 -x,+y,-z
-8 -y,-x,-z

# ATOMIC COORDINATES AND DISPLACEMENT PARAMETERS


loop_
_atom_site_type_symbol
_atom_site_label
_atom_site_fract_x
_atom_site_fract_y
_atom_site_fract_z
_atom_site_occupancy
_atom_site_thermal_displace_type
_atom_site_U_iso_or_equiv
Ni Ni1 0.5 0.5 0.5 1.0 Uiso 0.0130(9)
Si Si2 0.5 0.5 1.0 1.0 Uiso 0.0368(19)
F F3 0.5 0.5 0.7651(7) 1.0 Uiso 0.0231(14)
F F4 0.66555(32) 0.66555(32) 1.0 1.0 Uiso 0.0518(15)
N N5 0.8039(5) 0.5 0.5 1.0 Uiso 0.0162(19)
C C6 0.90041(9) 0.4482(7) 0.64649(27) 0.5 Uiso 0.0339(24)
H H6 0.8145(11) 0.4066(12) 0.7642(5) 0.5 Uiso 0.0406(29)

# If you change Z, be sure to change all 3 of the following
_chemical_formula_sum            'C8.00 H8.00 F6 N4 Ni Si'
_chemical_formula_weight         360.95
_cell_formula_units_Z            1

# MOLECULAR GEOMETRY

loop_
_geom_bond_atom_site_label_1
_geom_bond_atom_site_label_2
_geom_bond_distance
_geom_bond_site_symmetry_1
_geom_bond_site_symmetry_2
_geom_bond_publ_flag
Ni1 F3 1.988(5) . 1_555 N
Ni1 F3 1.988(5) . -1_666 N
Ni1 N5 2.1275(33) . 1_555 N
Ni1 N5 2.1275(33) . 2_655 N
Ni1 N5 2.1275(33) . 3_665 N
Ni1 N5 2.1275(33) . 4_565 N
Si2 F3 1.761(5) . 1_555 N
Si2 F3 1.761(5) . -1_667 N
Si2 F4 1.6391(32) . 1_555 N
Si2 F4 1.6391(32) . 2_655 N
Si2 F4 1.6391(32) . 3_665 N
Si2 F4 1.6391(32) . 4_565 N
F3 Ni1 1.988(5) . 1_555 N
F3 Si2 1.761(5) . 1_555 N
F3 F4 2.406(4) . 1_555 N
F3 F4 2.406(4) . 2_655 N
F3 F4 2.406(4) . 3_665 N
F3 F4 2.406(4) . 4_565 N
F4 Si2 1.6391(32) . 1_555 N
F4 F3 2.406(4) . 1_555 N
F4 F3 2.406(4) . -1_667 N
F4 F4 2.318(5) . 2_655 N
F4 F4 2.318(5) . 4_565 N
F4 H6 2.114(5) . 2_655 N
F4 H6 2.114(5) . 7_565 N
F4 H6 2.114(5) . -4_657 N
F4 H6 2.114(5) . -5_567 N
N5 Ni1 2.1275(33) . 1_555 N
N5 C6 1.3397(6) . 1_555 N
N5 C6 1.3397(6) . 7_565 N
N5 C6 1.3397(6) . -3_556 N
N5 C6 1.3397(6) . -5_566 N
C6 N5 1.3397(6) . 1_555 N
C6 C6 1.572(4) . 3_765 N
C6 C6 1.3945(12) . 5_755 N
C6 C6 0.726(9) . 7_565 N
C6 C6 2.197(4) . -3_556 N
C6 H6 1.107(5) . 1_555 N
C6 H6 1.475(10) . 7_565 N
H6 F4 2.114(5) . 4_565 N
H6 C6 1.107(5) . 1_555 N
H6 C6 1.475(10) . 7_565 N
H6 H6 1.309(17) . 7_565 N

loop_
_geom_angle_atom_site_label_1
_geom_angle_atom_site_label_2
_geom_angle_atom_site_label_3
_geom_angle
_geom_angle_site_symmetry_1
_geom_angle_site_symmetry_2
_geom_angle_site_symmetry_3
_geom_angle_publ_flag
F3 Ni1 F3 180.0 1_555 . -1_666 N
F3 Ni1 N5 90.0 1_555 . 1_555 N
F3 Ni1 N5 90.0 1_555 . 2_655 N
F3 Ni1 N5 90.0 1_555 . 3_665 N
F3 Ni1 N5 90.0 1_555 . 4_565 N
F3 Ni1 N5 90.0 -1_666 . 1_555 N
F3 Ni1 N5 90.0 -1_666 . 2_655 N
F3 Ni1 N5 90.0 -1_666 . 3_665 N
F3 Ni1 N5 90.0 -1_666 . 4_565 N
N5 Ni1 N5 90.0 1_555 . 2_655 N
N5 Ni1 N5 180.0 1_555 . 3_665 N
N5 Ni1 N5 90.0 1_555 . 4_565 N
N5 Ni1 N5 90.0 2_655 . 3_665 N
N5 Ni1 N5 180.0 2_655 . 4_565 N
N5 Ni1 N5 90.0 3_665 . 4_565 N
F3 Si2 F3 179.9406 1_555 . -1_667 N
F3 Si2 F4 90.0 1_555 . 1_555 N
F3 Si2 F4 90.0 1_555 . 2_655 N
F3 Si2 F4 90.0 1_555 . 3_665 N
F3 Si2 F4 90.0 1_555 . 4_565 N
F3 Si2 F4 90.0 -1_667 . 1_555 N
F3 Si2 F4 90.0 -1_667 . 2_655 N
F3 Si2 F4 90.0 -1_667 . 3_665 N
F3 Si2 F4 90.0 -1_667 . 4_565 N
F4 Si2 F4 90.0 1_555 . 2_655 N
F4 Si2 F4 180.0 1_555 . 3_665 N
F4 Si2 F4 90.0 1_555 . 4_565 N
F4 Si2 F4 90.0 2_655 . 3_665 N
F4 Si2 F4 179.9802 2_655 . 4_565 N
F4 Si2 F4 90.0 3_665 . 4_565 N
Ni1 F3 Si2 180.0 1_555 . 1_555 N
Ni1 N5 C6 120.30(17) 1_555 . 1_555 N
Ni1 N5 C6 120.30(17) 1_555 . 7_565 N
Ni1 N5 C6 120.30(17) 1_555 . -3_556 N
Ni1 N5 C6 120.30(17) 1_555 . -5_566 N
C6 N5 C6 31.4(4) 1_555 . 7_565 N
C6 N5 C6 110.14(30) 1_555 . -3_556 N
C6 N5 C6 119.41(33) 1_555 . -5_566 N
C6 N5 C6 119.41(33) 7_565 . -3_556 N
C6 N5 C6 110.14(30) 7_565 . -5_566 N
C6 N5 C6 31.4(4) -3_556 . -5_566 N
N5 C6 C6 108.82(32) 1_555 . 3_765 N
N5 C6 C6 120.30(17) 1_555 . 5_755 N
N5 C6 C6 74.29(20) 1_555 . 7_565 N
N5 C6 H6 116.79(33) 1_555 . 1_555 N
N5 C6 H6 95.6(4) 1_555 . 7_565 N
C6 C6 C6 27.49(30) 3_765 . 5_755 N
C6 C6 C6 62.51(30) 3_765 . 7_565 N
C6 C6 H6 127.13(28) 3_765 . 1_555 N
C6 C6 H6 92.5(5) 3_765 . 7_565 N
C6 C6 C6 90.0 5_755 . 7_565 N
C6 C6 H6 122.92(32) 5_755 . 1_555 N
C6 C6 H6 114.08(29) 5_755 . 7_565 N
C6 C6 H6 105.26(20) 7_565 . 1_555 N
C6 C6 H6 46.4(4) 7_565 . 7_565 N
H6 C6 H6 58.9(6) 1_555 . 7_565 N
C6 H6 C6 28.33(19) 1_555 . 7_565 N
C6 H6 H6 74.74(20) 1_555 . 7_565 N
C6 H6 H6 46.4(4) 7_565 . 7_565 N

# Powder diffraction data for histogram  1
#==============================================================================
# 9. INSTRUMENT CHARACTERIZATION

_exptl_special_details           
; ?
;

# if regions of the data are excluded, the reason(s) are supplied here:
_pd_proc_info_excluded_regions   
; ?
;

# The following item is used to identify the equipment used to record
# the powder pattern when the diffractogram was measured at a laboratory
# other than the authors' home institution, e.g. when neutron or synchrotron
# radiation is used.

_pd_instr_location               
; ?
;
_pd_calibration_special_details  
# description of the method used
# to calibrate the instrument
; ?
;

_diffrn_ambient_temperature      298
_diffrn_source                   ?
_diffrn_source_target            ?
_diffrn_source_type              ?
_diffrn_measurement_device_type  17-BM
_diffrn_detector                 'Amorphous Si area detector'
_diffrn_detector_type            PerkinElmer # make or model of detector

_pd_meas_scan_method             ? # options are 'step', 'cont',
# 'tof', 'fixed' or
# 'disp' (= dispersive)
_pd_meas_special_details         
;  ?
;

# The following two items identify the program(s) used (if appropriate).
_computing_data_collection       ?
_computing_data_reduction        ?

# Describe any processing performed on the data, prior to refinement.
# For example: a manual Lp correction or a precomputed absorption correction
_pd_proc_info_data_reduction     ?

# The following item is used for angular dispersive measurements only.

_diffrn_radiation_monochromator  ?

# The following items are used to define the size of the instrument.
# Not all distances are appropriate for all instrument types.

_pd_instr_dist_src/mono          ?
_pd_instr_dist_mono/spec         ?
_pd_instr_dist_src/spec          ?
_pd_instr_dist_spec/anal         ?
_pd_instr_dist_anal/detc         ?
_pd_instr_dist_spec/detc         ?

# 10. Specimen size and mounting information

# The next three fields give the specimen dimensions in mm.  The equatorial
# plane contains the incident and diffracted beam.

_pd_spec_size_axial              ? # perpendicular to
# equatorial plane

_pd_spec_size_equat              ? # parallel to
# scattering vector
# in transmission

_pd_spec_size_thick              ? # parallel to
# scattering vector
# in reflection

_pd_spec_mounting                
# This field should be
# used to give details of the
# container.
; ?
;

_pd_spec_mount_mode              ? # options are 'reflection'
# or 'transmission'

_pd_spec_shape                   ? # options are 'cylinder'
# 'flat_sheet' or 'irregular'


loop_
_atom_type_symbol
_atom_type_number_in_cell
_atom_type_scat_dispersion_real
_atom_type_scat_dispersion_imag
_atom_type_scat_Cromer_Mann_a1
_atom_type_scat_Cromer_Mann_a2
_atom_type_scat_Cromer_Mann_a3
_atom_type_scat_Cromer_Mann_a4
_atom_type_scat_Cromer_Mann_b1
_atom_type_scat_Cromer_Mann_b2
_atom_type_scat_Cromer_Mann_b3
_atom_type_scat_Cromer_Mann_b4
_atom_type_scat_Cromer_Mann_c
_atom_type_scat_source
Ni 1.0 0.000 0.000 12.8376 3.87850 7.29200 0.25650 4.44380 12.1763 2.38000
66.3421 1.03410 International_Tables_Vol_C
Si 1.0 0.000 0.000 6.29150 2.43860 3.03530 32.3337 1.98910 0.67850 1.54100
81.6937 1.14070 International_Tables_Vol_C
F 6.0 0.000 0.000 3.53920 10.2825 2.64120 4.29440 1.51700 0.26150 1.02430
26.1476 0.27760 International_Tables_Vol_C
N 4.0 0.000 0.000 12.2126 0.00570 3.13220 9.89330 2.01250 28.9975 1.16630
0.58260 -11.529 International_Tables_Vol_C
C 8.0 0.000 0.000 2.31000 20.8439 1.02000 10.2075 1.58860 0.56870 0.86500
51.6512 0.21560 International_Tables_Vol_C
H 8.0 0.000 0.000 0.49300 10.5109 0.32291 26.1257 0.14019 3.14236 0.04081
57.7997 0.00304 International_Tables_Vol_C
_diffrn_radiation_probe          x-ray
_diffrn_radiation_polarisn_ratio 0.99
_diffrn_radiation_wavelength     0.72768
_diffrn_radiation_type           synchrotron
_pd_proc_ls_prof_R_factor        0.0314
_pd_proc_ls_prof_wR_factor       0.0461
_pd_proc_ls_prof_wR_expected     0.0113
_refine_ls_R_Fsqd_factor         0.03824

_pd_proc_ls_background_function  
;   GSAS Background function number 1 with 24 terms.
 Shifted Chebyshev function of 1st kind
      1:    4655.65     2:   -3084.90     3:    298.846     4:    479.952    
      5:   -1328.65     6:    1100.13     7:   -109.432     8:   -375.766    
      9:    711.049    10:   -545.343    11:    100.988    12:    144.452    
     13:   -265.575    14:    249.775    15:   -80.5693    16:   -31.1787    
     17:    132.575    18:   -103.474    19:   -44.3422    20:    114.556    
     21:   -106.848    22:    93.1713    23:   -81.4107    24:    13.6382    
;

_exptl_absorpt_process_details   
;   GSAS Absorption/surface roughness correction: function number 0
 No correction is applied.
;
_exptl_absorpt_correction_T_min  1.00000
_exptl_absorpt_correction_T_max  1.00000
# Extinction correction
_gsas_exptl_extinct_corr_T_min   1.00000
_gsas_exptl_extinct_corr_T_max   1.00000

_pd_proc_ls_profile_function     
;
 CW Profile function number 3 with  19 terms
 Pseudovoigt profile coefficients as parameterized in
 P. Thompson, D.E. Cox & J.B. Hastings (1987). J. Appl. Cryst.,20,79-83.
 Asymmetry correction of L.W. Finger, D.E. Cox & A. P. Jephcoat (1994).
 J. Appl. Cryst.,27,892-900.
 #1(GU)   =  163.321 #2(GV)   =    0.000 #3(GW)   =    9.195
 #4(GP)   =    0.000 #5(LX)   =    0.000 #6(LY)   =   51.842
 #7(S/L)  =   0.0005 #8(H/L)  =   0.0005
 #9(trns) =     0.00 #10(shft)=   0.0000
 #11(stec)=     0.00 #12(ptec)=     0.00 #13(sfec)=     0.00
 #14(L11) =    0.000 #15(L22) =    0.000 #16(L33) =    0.000
 #17(L12) =    0.000 #18(L13) =    0.000 #19(L23) =    0.000
 Peak tails are ignored  where the intensity is below 0.0010 times the peak
   Aniso. broadening axis   0.0   0.0   1.0
;
_pd_proc_ls_peak_cutoff          0.00100
_pd_proc_info_datetime           2016-04-09T10:52:27
_pd_calc_method                  'Rietveld Refinement'

#---- raw/calc data loop -----

loop_
_pd_meas_2theta_scan
_pd_proc_2theta_corrected
_pd_meas_counts_total
_pd_proc_ls_weight
_pd_proc_intensity_bkg_calc
_pd_calc_intensity_total
2.0100 2.0150 6316.4 0.0 -24824758.00000 .
2.0100 2.0150 6316.4 0.0 -24824758.00000 .
2.0200 2.0250 6217.0 0.0 -24345608.00000 .
2.0300 2.0350 6249.0 0.0 -23874896.00000 .
2.0400 2.0450 6261.4 0.0 -23412474.00000 .
2.0500 2.0550 6255.1 0.0 -22958220.00000 .
2.0600 2.0650 6183.2 0.0 -22512000.00000 .
2.0700 2.0750 6219.0 0.0 -22073674.00000 .
2.0800 2.0850 6154.9 0.0 -21643130.00000 .
2.0900 2.0950 6196.0 0.0 -21220240.00000 .
2.1000 2.1050 6195.1 0.0 -20804870.00000 .
2.1100 2.1150 6165.2 0.0 -20396906.00000 .
2.1200 2.1250 6146.0 0.0 -19996224.00000 .
2.1300 2.1350 6133.1 0.0 -19602706.00000 .
2.1400 2.1450 6205.5 0.0 -19216242.00000 .
2.1500 2.1550 6098.1 0.0 -18836706.00000 .
2.1600 2.1650 6075.2 0.0 -18463992.00000 .
2.1700 2.1750 6076.5 0.0 -18098006.00000 .
2.1800 2.1850 6087.1 0.0 -17738604.00000 .
2.1900 2.1950 6090.5 0.0 -17385702.00000 .
2.2000 2.2050 6027.5 0.0 -17039178.00000 .
2.2100 2.2150 6005.2 0.0 -16698940.00000 .
2.2200 2.2250 6067.8 0.0 -16364877.00000 .
2.2300 2.2350 6052.0 0.0 -16036885.00000 .
2.2400 2.2450 6056.3 0.0 -15714873.00000 .
2.2500 2.2550 5979.5 0.0 -15398732.00000 .
2.2600 2.2650 5982.8 0.0 -15088377.00000 .
2.2700 2.2750 6019.3 0.0 -14783698.00000 .
2.2800 2.2850 6091.9 0.0 -14484613.00000 .
2.2900 2.2950 5969.5 0.0 -14191026.00000 .
2.3000 2.3050 6024.6 0.0 -13902833.00000 .
2.3100 2.3150 5961.9 0.0 -13619959.00000 .
2.3200 2.3250 6009.8 0.0 -13342304.00000 .
2.3300 2.3350 5969.9 0.0 -13069790.00000 .
2.3400 2.3450 6005.1 0.0 -12802335.00000 .
2.3500 2.3550 5940.4 0.0 -12539837.00000 .
2.3600 2.3650 5982.5 0.0 -12282222.00000 .
2.3700 2.3750 5970.6 0.0 -12029408.00000 .
2.3800 2.3850 6001.3 0.0 -11781303.00000 .
2.3900 2.3950 5875.0 0.0 -11537852.00000 .
2.4000 2.4050 5981.7 0.0 -11298959.00000 .
2.4100 2.4150 5913.4 0.0 -11064547.00000 .
2.4200 2.4250 5927.9 0.0 -10834542.00000 .
2.4300 2.4350 5881.0 0.0 -10608867.00000 .
2.4400 2.4450 5956.9 0.0 -10387453.00000 .
2.4500 2.4550 5878.9 0.0 -10170228.00000 .
2.4600 2.4650 5972.7 0.0 -9957110.00000 .
2.4700 2.4750 5846.2 0.0 -9748041.00000 .
2.4800 2.4850 5914.2 0.0 -9542943.00000 .
2.4900 2.4950 5877.6 0.0 -9341752.00000 .
2.5000 2.5050 5924.9 0.0 -9144395.00000 .
2.5100 2.5150 5825.9 0.0 -8950812.00000 .
2.5200 2.5250 5836.4 0.0 -8760943.00000 .
2.5300 2.5350 5856.1 0.0 -8574709.00000 .
2.5400 2.5450 5906.9 0.0 -8392054.00000 .
2.5500 2.5550 5840.9 0.0 -8212919.50000 .
2.5600 2.5650 5872.4 0.0 -8037236.00000 .
2.5700 2.5750 5825.6 0.0 -7864954.00000 .
2.5800 2.5850 5838.2 0.0 -7696008.00000 .
2.5900 2.5950 5904.7 0.0 -7530339.00000 .
2.6000 2.6050 5802.7 0.0 -7367891.50000 .
2.6100 2.6150 5824.9 0.0 -7208609.00000 .
2.6200 2.6250 5815.9 0.0 -7052432.50000 .
2.6300 2.6350 5813.3 0.0 -6899309.50000 .
2.6400 2.6450 5827.7 0.0 -6749186.50000 .
2.6500 2.6550 5827.5 0.0 -6602012.00000 .
2.6600 2.6650 5835.4 0.0 -6457732.50000 .
2.6700 2.6750 5787.0 0.0 -6316297.00000 .
2.6800 2.6850 5795.6 0.0 -6177657.00000 .
2.6900 2.6950 5828.6 0.0 -6041754.00000 .
2.7000 2.7050 5792.1 0.0 -5908549.00000 .
2.7100 2.7150 5749.2 0.0 -5777990.00000 .
2.7200 2.7250 5788.1 0.0 -5650030.00000 .
2.7300 2.7350 5862.8 0.0 -5524621.50000 .
2.7400 2.7450 5713.9 0.0 -5401716.50000 .
2.7500 2.7550 5818.9 0.0 -5281277.00000 .
2.7600 2.7650 5724.1 0.0 -5163253.50000 .
2.7700 2.7750 5804.8 0.0 -5047603.00000 .
2.7800 2.7850 5723.9 0.0 -4934281.00000 .
2.7900 2.7950 5786.1 0.0 -4823250.00000 .
2.8000 2.8050 5724.4 0.0 -4714463.00000 .
2.8100 2.8150 5781.5 0.0 -4607884.50000 .
2.8200 2.8250 5741.5 0.0 -4503469.00000 .
2.8300 2.8350 5779.2 0.0 -4401180.50000 .
2.8400 2.8450 5697.5 0.0 -4300976.50000 .
2.8500 2.8550 5777.1 0.0 -4202824.00000 .
2.8600 2.8650 5718.6 0.0 -4106680.50000 .
2.8700 2.8750 5737.9 0.0 -4012511.50000 .
2.8800 2.8850 5687.0 0.0 -3920278.50000 .
2.8900 2.8950 5778.9 0.0 -3829949.75000 .
2.9000 2.9050 5677.3 0.0 -3741487.00000 .
2.9100 2.9150 5764.3 0.0 -3654857.00000 .
2.9200 2.9250 5725.9 0.0 -3570024.50000 .
2.9300 2.9350 5725.2 0.0 -3486957.25000 .
2.9400 2.9450 5695.3 0.0 -3405618.75000 .
2.9500 2.9550 5770.4 0.0 -3325982.75000 .
2.9600 2.9650 5679.4 0.0 -3248012.00000 .
2.9700 2.9750 5716.4 0.0 -3171679.25000 .
2.9800 2.9850 5741.0 0.0 -3096951.00000 .
2.9900 2.9950 5736.2 0.0 -3023796.75000 .
3.0000 3.0050 5687.4 0.0 -2952188.50000 .
3.0100 3.0150 5759.4 0.0 -2882097.75000 .
3.0200 3.0250 5649.3 0.0 -2813493.75000 .
3.0300 3.0350 5684.4 0.0 -2746347.50000 .
3.0400 3.0450 5717.2 0.0 -2680634.00000 .
3.0500 3.0550 5746.9 0.0 -2616323.50000 .
3.0600 3.0650 5666.6 0.0 -2553391.00000 .
3.0700 3.0750 5690.6 0.0 -2491810.00000 .
3.0800 3.0850 5700.8 0.0 -2431553.50000 .
3.0900 3.0950 5683.7 0.0 -2372595.50000 .
3.1000 3.1050 5663.6 0.0 -2314912.75000 .
3.1100 3.1150 5722.8 0.0 -2258480.25000 .
3.1200 3.1250 5683.3 0.0 -2203273.75000 .
3.1300 3.1350 5684.5 0.0 -2149265.50000 .
3.1400 3.1450 5759.7 0.0 -2096438.62500 .
3.1500 3.1550 5655.9 0.0 -2044768.25000 .
3.1600 3.1650 5695.2 0.0 -1994229.75000 .
3.1700 3.1750 5671.2 0.0 -1944802.25000 .
3.1800 3.1850 5722.5 0.0 -1896463.50000 .
3.1900 3.1950 5615.3 0.0 -1849193.00000 .
3.2000 3.2050 5680.7 0.0 -1802969.75000 .
3.2100 3.2150 5698.7 0.0 -1757772.12500 .
3.2200 3.2250 5641.5 0.0 -1713579.87500 .
3.2300 3.2350 5667.0 0.0 -1670374.25000 .
3.2400 3.2450 5722.1 0.0 -1628134.62500 .
3.2500 3.2550 5660.5 0.0 -1586841.50000 .
3.2600 3.2650 5638.9 0.0 -1546478.12500 .
3.2700 3.2750 5721.6 0.0 -1507022.37500 .
3.2800 3.2850 5716.4 0.0 -1468459.25000 .
3.2900 3.2950 5604.2 0.0 -1430769.00000 .
3.3000 3.3050 5723.8 0.0 -1393935.62500 .
3.3100 3.3150 5664.5 0.0 -1357939.87500 .
3.3200 3.3250 5730.9 0.0 -1322766.00000 .
3.3300 3.3350 5659.7 0.0 -1288397.50000 .
3.3400 3.3450 5760.5 0.0 -1254816.75000 .
3.3500 3.3550 5626.2 0.0 -1222009.62500 .
3.3600 3.3650 5705.9 0.0 -1189959.00000 .
3.3700 3.3750 5704.9 0.0 -1158650.00000 .
3.3800 3.3850 5714.9 0.0 -1128066.62500 .
3.3900 3.3950 5653.1 0.0 -1098195.12500 .
3.4000 3.4050 5770.4 0.0 -1069019.75000 .
3.4100 3.4150 5642.9 0.0 -1040527.06250 .
3.4200 3.4250 5683.7 0.0 -1012703.06250 .
3.4300 3.4350 5684.3 0.0 -985532.75000 .
3.4400 3.4450 5725.5 0.0 -959002.93750 .
3.4500 3.4550 5620.1 0.0 -933100.18750 .
3.4600 3.4650 5726.1 0.0 -907812.06250 .
3.4700 3.4750 5660.6 0.0 -883125.31250 .
3.4800 3.4850 5701.9 0.0 -859027.00000 .
3.4900 3.4950 5688.8 0.0 -835505.25000 .
3.5000 3.5050 5765.0 0.0 -812547.37500 .
3.5100 3.5150 5655.1 0.0 -790141.50000 .
3.5200 3.5250 5708.5 0.0 -768276.50000 .
3.5300 3.5350 5697.2 0.0 -746939.87500 .
3.5400 3.5450 5725.9 0.0 -726122.18750 .
3.5500 3.5550 5687.9 0.0 -705809.93750 .
3.5600 3.5650 5743.2 0.0 -685993.93750 .
3.5700 3.5750 5710.5 0.0 -666663.43750 .
3.5800 3.5850 5694.1 0.0 -647807.18750 .
3.5900 3.5950 5716.5 0.0 -629415.43750 .
3.6000 3.6050 5740.3 0.0 -611478.00000 .
3.6100 3.6150 5691.4 0.0 -593985.31250 .
3.6200 3.6250 5730.2 0.0 -576927.06250 .
3.6300 3.6350 5726.0 0.0 -560294.00000 .
3.6400 3.6450 5715.9 0.0 -544077.56250 .
3.6500 3.6550 5729.4 0.0 -528267.68750 .
3.6600 3.6650 5762.2 0.0 -512855.90625 .
3.6700 3.6750 5743.1 0.0 -497833.37500 .
3.6800 3.6850 5730.2 0.0 -483191.34375 .
3.6900 3.6950 5762.3 0.0 -468921.31250 .
3.7000 3.7050 5711.3 0.0 -455015.12500 .
3.7100 3.7150 5731.3 0.0 -441464.78125 .
3.7200 3.7250 5731.8 0.0 -428262.12500 .
3.7300 3.7350 5795.2 0.0 -415399.50000 .
3.7400 3.7450 5668.6 0.0 -402869.06250 .
3.7500 3.7550 5772.2 0.0 -390663.37500 .
3.7600 3.7650 5790.0 0.0 -378775.40625 .
3.7700 3.7750 5749.0 0.0 -367197.62500 .
3.7800 3.7850 5756.2 0.0 -355923.09375 .
3.7900 3.7950 5830.6 0.0 -344944.75000 .
3.8000 3.8050 5722.5 0.0 -334255.78125 .
3.8100 3.8150 5749.1 0.0 -323849.75000 .
3.8200 3.8250 5784.8 0.0 -313720.06250 .
3.8300 3.8350 5806.4 0.0 -303860.18750 .
3.8400 3.8450 5707.4 0.0 -294264.25000 .
3.8500 3.8550 5869.5 0.0 -284925.71875 .
3.8600 3.8650 5756.7 0.0 -275838.68750 .
3.8700 3.8750 5785.6 0.0 -266997.46875 .
3.8800 3.8850 5780.2 0.0 -258395.93750 .
3.8900 3.8950 5873.7 0.0 -250028.98438 .
3.9000 3.9050 5736.0 0.0 -241890.65625 .
3.9100 3.9150 5832.3 0.0 -233975.65625 .
3.9200 3.9250 5802.9 0.0 -226278.60938 .
3.9300 3.9350 5816.6 0.0 -218794.54688 .
3.9400 3.9450 5810.8 0.0 -211518.17188 .
3.9500 3.9550 5858.1 0.0 -204444.43750 .
3.9600 3.9650 5824.5 0.0 -197568.81250 .
3.9700 3.9750 5803.0 0.0 -190886.18750 .
3.9800 3.9850 5846.9 0.0 -184392.03125 .
3.9900 3.9950 5872.8 0.0 -178081.50000 .
4.0000 4.0050 5790.5 0.0 -171950.59375 .
4.0100 4.0150 5874.0 0.0 -165994.40625 .
4.0200 4.0250 5807.8 0.0 -160209.32813 .
4.0300 4.0350 5867.0 0.0 -154590.31250 .
4.0400 4.0450 5805.6 0.0 -149133.93750 .
4.0500 4.0550 5914.0 0.0 -143835.79688 .
4.0600 4.0650 5787.1 0.0 -138692.12500 .
4.0700 4.0750 5871.7 0.0 -133698.87500 .
4.0800 4.0850 5864.4 0.0 -128852.56250 .
4.0900 4.0950 5884.3 0.0 -124149.21875 .
4.1000 4.1050 5844.5 0.0 -119585.47656 .
4.1100 4.1150 5906.8 0.0 -115157.47656 .
4.1200 4.1250 5918.0 0.0 -110862.20313 .
4.1300 4.1350 5865.0 0.0 -106695.74219 .
4.1400 4.1450 5911.1 0.0 -102655.38281 .
4.1500 4.1550 5904.5 0.0 -98737.21875 .
4.1600 4.1650 5889.5 0.0 -94938.76563 .
4.1700 4.1750 5905.5 0.0 -91256.46094 .
4.1800 4.1850 5955.6 0.0 -87687.56250 .
4.1900 4.1950 5910.7 0.0 -84228.83594 .
4.2000 4.2050 5867.8 0.0 -80877.72656 .
4.2100 4.2150 5988.4 0.0 -77630.98438 .
4.2200 4.2250 5916.0 0.0 -74486.29688 .
4.2300 4.2350 5919.6 0.0 -71440.58594 .
4.2400 4.2450 5962.3 0.0 -68491.54688 .
4.2500 4.2550 5931.3 0.0 -65636.28125 .
4.2600 4.2650 5970.9 0.0 -62872.40234 .
4.2700 4.2750 5965.0 0.0 -60197.60938 .
4.2800 4.2850 6039.4 0.0 -57609.16406 .
4.2900 4.2950 5879.2 0.0 -55105.08203 .
4.3000 4.3050 6007.9 0.0 -52682.72266 .
4.3100 4.3150 5978.0 0.0 -50340.15625 .
4.3200 4.3250 5990.0 0.0 -48074.87500 .
4.3300 4.3350 5942.9 0.0 -45885.00781 .
4.3400 4.3450 6030.9 0.0 -43768.26172 .
4.3500 4.3550 5975.2 0.0 -41722.81641 .
4.3600 4.3650 6007.9 0.0 -39746.42578 .
4.3700 4.3750 6018.0 0.0 -37837.34766 .
4.3800 4.3850 6014.2 0.0 -35993.49609 .
4.3900 4.3950 5959.9 0.0 -34213.20703 .
4.4000 4.4050 6071.3 0.0 -32494.49414 .
4.4100 4.4150 6025.5 0.0 -30835.72461 .
4.4200 4.4250 6033.0 0.0 -29235.06250 .
4.4300 4.4350 6034.0 0.0 -27690.96875 .
4.4400 4.4450 6133.8 0.0 -26201.61328 .
4.4500 4.4550 5966.3 0.0 -24765.57813 .
4.4600 4.4650 6086.3 0.0 -23381.15039 .
4.4700 4.4750 6034.3 0.0 -22046.92969 .
4.4800 4.4850 6091.7 0.0 -20761.26953 .
4.4900 4.4950 6071.5 0.0 -19522.88867 .
4.5000 4.5050 6152.3 0.0 -18330.25195 .
4.5100 4.5150 6075.4 0.0 -17181.99219 .
4.5200 4.5250 6099.4 0.0 -16076.89844 .
4.5300 4.5350 6145.3 0.0 -15013.46680 .
4.5400 4.5450 6152.0 0.0 -13990.54785 .
4.5500 4.5550 6086.8 0.0 -13006.82715 .
4.5600 4.5650 6167.8 0.0 -12061.16504 .
4.5700 4.5750 6124.1 0.0 -11152.26172 .
4.5800 4.5850 6182.0 0.0 -10279.08105 .
4.5900 4.5950 6138.5 0.0 -9440.41016 .
4.6000 4.6050 6208.6 0.0 -8635.21680 .
4.6100 4.6150 6103.2 0.0 -7862.37988 .
4.6200 4.6250 6192.4 0.0 -7120.93164 .
4.6300 4.6350 6224.8 0.0 -6409.76758 .
4.6400 4.6450 6184.6 0.0 -5728.00293 .
4.6500 4.6550 6159.1 0.0 -5074.59912 .
4.6600 4.6650 6225.4 0.0 -4448.67529 .
4.6700 4.6750 6256.9 0.0 -3849.27295 .
4.6800 4.6850 6188.5 0.0 -3275.56030 .
4.6900 4.6950 6248.3 0.0 -2726.64307 .
4.7000 4.7050 6213.1 0.0 -2201.70093 .
4.7100 4.7150 6226.3 0.0 -1699.89087 .
4.7200 4.7250 6281.1 0.0 -1220.46057 .
4.7300 4.7350 6300.1 0.0 -762.60388 .
4.7400 4.7450 6224.6 0.0 -325.60919 .
4.7500 4.7550 6240.4 0.0 91.28823 .
4.7600 4.7650 6346.5 0.0 488.79968 .
4.7700 4.7750 6290.6 0.0 867.56805 .
4.7800 4.7850 6283.2 0.0 1228.30249 .
4.7900 4.7950 6310.6 0.0 1571.62952 .
4.8000 4.8050 6296.8 0.0 1898.20032 .
4.8100 4.8150 6357.6 0.0 2208.61621 .
4.8200 4.8250 6364.0 0.0 2503.48145 .
4.8300 4.8350 6360.5 0.0 2783.36401 .
4.8400 4.8450 6296.5 0.0 3048.84058 .
4.8500 4.8550 6430.5 0.0 3300.44238 .
4.8600 4.8650 6384.0 0.0 3538.71265 .
4.8700 4.8750 6396.7 0.0 3764.14648 .
4.8800 4.8850 6353.6 0.0 3977.26587 .
4.8900 4.8950 6451.7 0.0 4178.53076 .
4.9000 4.9050 6418.3 0.0 4368.43018 .
4.9100 4.9150 6458.0 0.0 4547.40869 .
4.9200 4.9250 6437.0 0.0 4715.91064 .
4.9300 4.9350 6430.7 0.0 4874.35889 .
4.9400 4.9450 6469.7 0.0 5023.17871 .
4.9500 4.9550 6537.4 0.0 5162.75342 .
4.9600 4.9650 6466.7 0.0 5293.49463 .
4.9700 4.9750 6492.3 0.0 5415.75977 .
4.9800 4.9850 6519.5 0.0 5529.92578 .
4.9900 4.9950 6609.1 0.0 5636.33398 .
5.0000 5.0050 6485.7 0.0 5735.33936 .
5.0100 5.0150 6616.3 0.0001511 5827.26709 5888.00098
5.0200 5.0250 6540.6 0.0001529 5912.43457 5975.42334
5.0300 5.0350 6614.9 0.0001512 5991.15576 6056.52832
5.0400 5.0450 6614.2 0.0001512 6063.72705 6131.62451
5.0500 5.0550 6687.5 0.0001495 6130.43994 6538.84961
5.0600 5.0650 6575.0 0.0001521 6191.57129 6610.41016
5.0700 5.0750 6675.1 0.0001498 6247.39502 6677.09766
5.0800 5.0850 6721.1 0.0001488 6298.16748 6739.19287
5.0900 5.0950 6724.8 0.0001487 6344.14697 6796.98486
5.1000 5.1050 6694.0 0.0001494 6385.57227 6850.74072
5.1100 5.1150 6723.4 0.0001487 6422.68115 6900.73633
5.1200 5.1250 6761.2 0.0001479 6455.69629 6947.22754
5.1300 5.1350 6721.7 0.0001488 6484.83740 6990.48047
5.1400 5.1450 6814.7 0.0001467 6510.31885 7030.74316
5.1500 5.1550 6803.8 0.0001470 6532.34131 7068.27734
5.1600 5.1650 6775.3 0.0001476 6551.09766 7103.32471
5.1700 5.1750 6931.9 0.0001443 6566.78320 7136.13574
5.1800 5.1850 6872.9 0.0001455 6579.57373 7166.95605
5.1900 5.1950 6919.5 0.0001445 6589.64502 7196.03711
5.2000 5.2050 6826.0 0.0001465 6597.16797 7223.62695
5.2100 5.2150 6991.3 0.0001430 6602.30029 7249.97852
5.2200 5.2250 6922.4 0.0001445 6605.20117 7275.34961
5.2300 5.2350 7008.5 0.0001427 6606.01611 7300.00781
5.2400 5.2450 7033.8 0.0001422 6604.89160 7324.22510
5.2500 5.2550 7041.3 0.0001420 6601.96484 7348.29053
5.2600 5.2650 7109.1 0.0001407 6597.36670 7372.50635
5.2700 5.2750 7162.7 0.0001396 6591.22656 7397.19727
5.2800 5.2850 7172.1 0.0001394 6583.66260 7422.70654
5.2900 5.2950 7156.9 0.0001397 6574.79492 7449.41895
5.3000 5.3050 7274.3 0.0001375 6564.73096 7477.75000
5.3100 5.3150 7349.9 0.0001361 6553.58154 7508.17041
5.3200 5.3250 7316.0 0.0001367 6541.44580 7541.20703
5.3300 5.3350 7426.5 0.0001347 6528.42236 7577.46973
5.3400 5.3450 7470.9 0.0001339 6514.60449 7617.66113
5.3500 5.3550 7586.9 0.0001318 6500.08252 7662.61816
5.3600 5.3650 7668.8 0.0001304 6484.93799 7713.33545
5.3700 5.3750 7800.9 0.0001282 6469.25586 7771.03809
5.3800 5.3850 7847.7 0.0001274 6453.11035 7837.29150
5.3900 5.3950 8032.5 0.0001245 6436.57666 7914.22070
5.4000 5.4050 8256.6 0.0001211 6419.72168 8005.03320
5.4100 5.4150 8475.3 0.0001180 6402.61621 8115.15674
5.4200 5.4250 8670.0 0.0001153 6385.32031 8254.65234
5.4300 5.4350 9043.7 0.0001106 6367.89355 8442.85352
5.4400 5.4450 9554.7 0.0001047 6350.39404 8716.27734
5.4500 5.4550 10057.3 0.0000994 6332.87354 9140.04688
5.4600 5.4650 11006.6 0.0000909 6315.38379 9820.79980
5.4700 5.4750 11943.1 0.0000837 6297.97168 10915.12012
5.4800 5.4850 13466.4 0.0000743 6280.68262 12623.08008
5.4900 5.4950 15446.2 0.0000647 6263.55908 15155.37109
5.5000 5.5050 18058.7 0.0000554 6246.63867 18668.33398
5.5100 5.5150 21471.4 0.0000466 6229.96191 23175.33203
5.5200 5.5250 25158.8 0.0000397 6213.56299 28457.87891
5.5300 5.5350 28569.9 0.00003500 6197.47412 34002.99219
5.5400 5.5450 32412.4 0.00003085 6181.72412 38985.84766
5.5500 5.5550 34838.7 0.00002870 6166.34326 42354.86719
5.5600 5.5650 36306.4 0.00002754 6151.35693 43177.10156
5.5700 5.5750 35616.4 0.00002808 6136.78955 41208.95313
5.5800 5.5850 33970.0 0.00002944 6122.66260 37086.89453
5.5900 5.5950 31044.9 0.00003221 6108.99707 31866.56055
5.6000 5.6050 27799.2 0.0000360 6095.81299 26516.31055
5.6100 5.6150 24484.2 0.0000408 6083.12646 21716.64648
5.6200 5.6250 21884.4 0.0000457 6070.95264 17837.34570
5.6300 5.6350 19358.8 0.0000517 6059.30664 14978.96094
5.6400 5.6450 17260.8 0.0000579 6048.19824 13050.64648
5.6500 5.6550 15550.8 0.0000643 6037.64063 11862.51270
5.6600 5.6650 14561.9 0.0000687 6027.64355 11205.23828
5.6700 5.6750 13660.3 0.0000732 6018.21387 10899.93262
5.6800 5.6850 12972.1 0.0000771 6009.35986 10817.31543
5.6900 5.6950 12543.1 0.0000797 6001.08691 10875.71582
5.7000 5.7050 12195.7 0.0000820 5993.40186 11029.62109
5.7100 5.7150 12070.8 0.0000828 5986.30420 11257.15430
5.7200 5.7250 12150.3 0.0000823 5979.79932 11550.44727
5.7300 5.7350 12165.2 0.0000822 5973.89014 11909.64941
5.7400 5.7450 12274.4 0.0000815 5968.57373 12339.84473
5.7500 5.7550 12637.1 0.0000791 5963.85205 12849.81543
5.7600 5.7650 13068.8 0.0000765 5959.72363 13452.00391
5.7700 5.7750 13515.6 0.0000740 5956.18604 14163.42871
5.7800 5.7850 14392.8 0.0000695 5953.23779 15008.03125
5.7900 5.7950 15214.0 0.0000657 5950.87402 16022.02441
5.8000 5.8050 16657.8 0.0000600 5949.09277 17265.81445
5.8100 5.8150 18477.8 0.0000541 5947.88867 18849.35547
5.8200 5.8250 21042.3 0.0000475 5947.25488 20981.78320
5.8300 5.8350 24557.5 0.0000407 5947.18701 24058.43945
5.8400 5.8450 29728.8 0.00003364 5947.67725 28792.90039
5.8500 5.8550 37364.9 0.00002676 5948.72119 36380.22656
5.8600 5.8650 50267.3 0.00001989 5950.31104 48635.35547
5.8700 5.8750 67178.3 0.00001489 5952.43506 67995.99219
5.8800 5.8850 94909.5 0.00001054 5955.08984 97245.39063
5.8900 5.8950 134499.1 7.43e-6 5958.26318 138846.14063
5.9000 5.9050 188603.7 5.30e-6 5961.94824 193911.87500
5.9100 5.9150 259596.1 3.85e-6 5966.13477 261035.53125
5.9200 5.9250 340425.3 2.938e-6 5970.81396 335296.65625
5.9300 5.9350 412847.0 2.422e-6 5975.97559 407687.12500
5.9400 5.9450 469385.3 2.130e-6 5981.60791 465321.09375
5.9500 5.9550 498434.1 2.006e-6 5987.70459 493997.15625
5.9600 5.9650 486479.1 2.056e-6 5994.25195 484916.21875
5.9700 5.9750 447357.2 2.235e-6 6001.23779 441008.25000
5.9800 5.9850 381528.0 2.621e-6 6008.65576 374645.65625
5.9900 5.9950 296869.5 3.368e-6 6016.49170 299988.25000
6.0000 6.0050 222370.2 4.50e-6 6024.73438 228216.35938
6.0100 6.0150 160379.0 6.24e-6 6033.37549 166379.34375
6.0200 6.0250 112810.3 8.86e-6 6042.39941 117645.56250
6.0300 6.0350 81674.7 0.00001224 6051.79785 82095.47656
6.0400 6.0450 58997.1 0.00001695 6061.55811 57837.02734
6.0500 6.0550 43619.1 0.00002293 6071.66943 42147.94922
6.0600 6.0650 33644.0 0.00002972 6082.11963 32349.31641
6.0700 6.0750 27213.7 0.0000367 6092.89746 26281.85352
6.0800 6.0850 22498.3 0.0000444 6103.99170 22433.49414
6.0900 6.0950 19155.3 0.0000522 6115.39063 19855.85352
6.1000 6.1050 16924.7 0.0000591 6127.08105 18003.70508
6.1100 6.1150 15404.5 0.0000649 6139.05615 16582.49414
6.1200 6.1250 14190.1 0.0000705 6151.29883 15437.47754
6.1300 6.1350 13237.3 0.0000755 6163.80225 14485.81250
6.1400 6.1450 12536.8 0.0000798 6176.55371 13679.89844
6.1500 6.1550 11812.4 0.0000847 6189.54297 12989.41113
6.1600 6.1650 11444.4 0.0000874 6202.75830 12393.00000
6.1700 6.1750 11132.6 0.0000898 6216.18799 11874.58203
6.1800 6.1850 10652.1 0.0000939 6229.82275 11421.51660
6.1900 6.1950 10352.8 0.0000966 6243.65234 11023.65234
6.2000 6.2050 10142.8 0.0000986 6257.66309 10672.73828
6.2100 6.2150 9958.9 0.0001004 6271.84814 10361.99707
6.2200 6.2250 9681.8 0.0001033 6286.19678 10085.82324
6.2300 6.2350 9583.6 0.0001043 6300.69629 9839.54785
6.2400 6.2450 9302.9 0.0001075 6315.34033 9619.26074
6.2500 6.2550 9202.1 0.0001087 6330.11719 9421.66406
6.2600 6.2650 9146.5 0.0001093 6345.01855 9243.96875
6.2700 6.2750 9031.4 0.0001107 6360.03467 9083.79297
6.2800 6.2850 8832.3 0.0001132 6375.15527 8939.10059
6.2900 6.2950 8759.9 0.0001142 6390.37109 8808.14258
6.3000 6.3050 8748.2 0.0001143 6405.67529 8689.40723
6.3100 6.3150 8630.8 0.0001159 6421.05811 8581.58008
6.3200 6.3250 8498.9 0.0001177 6436.51172 8483.52441
6.3300 6.3350 8490.4 0.0001178 6452.02832 8394.23828
6.3400 6.3450 8353.3 0.0001197 6467.59717 8312.85254
6.3500 6.3550 8386.8 0.0001192 6483.21533 8238.59277
6.3600 6.3650 8310.6 0.0001203 6498.87109 8170.78223
6.3700 6.3750 8271.1 0.0001209 6514.55811 8108.81836
6.3800 6.3850 8138.5 0.0001229 6530.26709 8052.16699
6.3900 6.3950 8225.9 0.0001216 6545.99414 8000.34912
6.4000 6.4050 8212.9 0.0001218 6561.73340 7952.94629
6.4100 6.4150 8077.8 0.0001238 6577.47510 7909.57471
6.4200 6.4250 8045.7 0.0001243 6593.21582 7869.89111
6.4300 6.4350 8022.0 0.0001247 6608.94678 7833.59082
6.4400 6.4450 7984.5 0.0001252 6624.66357 7800.39844
6.4500 6.4550 7954.1 0.0001257 6640.35840 7770.05811
6.4600 6.4650 7922.1 0.0001262 6656.02930 7719.91406
6.4700 6.4750 7838.1 0.0001276 6671.66943 7695.11621
6.4800 6.4850 7812.5 0.0001280 6687.27246 7672.54004
6.4900 6.4950 7885.3 0.0001268 6702.83398 7652.01318
6.5000 6.5050 7760.5 0.0001289 6718.35010 7633.38770
6.5100 6.5150 7733.4 0.0001293 6733.81689 7616.51611
6.5200 6.5250 7700.9 0.0001299 6749.22949 7601.27051
6.5300 6.5350 7762.6 0.0001288 6764.58203 7587.53369
6.5400 6.5450 7636.2 0.0001310 6779.87207 7575.19531
6.5500 6.5550 7731.7 0.0001293 6795.09717 7564.15918
6.5600 6.5650 7566.8 0.0001322 6810.25195 7554.32861
6.5700 6.5750 7619.2 0.0001312 6825.33545 7545.62402
6.5800 6.5850 7630.5 0.0001311 6840.34082 7537.96094
6.5900 6.5950 7601.7 0.0001315 6855.26904 7531.27490
6.6000 6.6050 7487.0 0.0001336 6870.11523 7525.49414
6.6100 6.6150 7568.7 0.0001321 6884.87891 7520.55664
6.6200 6.6250 7550.3 0.0001324 6899.55518 7516.40820
6.6300 6.6350 7546.8 0.0001325 6914.14307 7512.99316
6.6400 6.6450 7461.6 0.0001340 6928.64160 7510.26367
6.6500 6.6550 7488.4 0.0001335 6943.04883 7508.17480
6.6600 6.6650 7445.6 0.0001343 6957.35840 7506.68359
6.6700 6.6750 7495.1 0.0001334 6971.57715 7505.75195
6.6800 6.6850 7422.8 0.0001347 6985.69727 7505.33740
6.6900 6.6950 7470.2 0.0001339 6999.72266 7505.41357
6.7000 6.7050 7340.2 0.0001362 7013.64697 7505.94287
6.7100 6.7150 7498.8 0.0001334 7027.47461 7506.89990
6.7200 6.7250 7417.6 0.0001348 7041.20068 7508.25439
6.7300 6.7350 7374.0 0.0001356 7054.82813 7509.98047
6.7400 6.7450 7361.7 0.0001358 7068.35400 7512.05273
6.7500 6.7550 7423.1 0.0001347 7081.78271 7514.45557
6.7600 6.7650 7383.5 0.0001354 7095.10742 7517.16064
6.7700 6.7750 7389.6 0.0001353 7108.33105 7520.15283
6.7800 6.7850 7354.7 0.0001360 7121.45752 7523.41211
6.7900 6.7950 7343.4 0.0001362 7134.48242 7526.91943
6.8000 6.8050 7389.1 0.0001353 7147.40918 7530.66455
6.8100 6.8150 7407.8 0.0001350 7160.23730 7534.62744
6.8200 6.8250 7331.3 0.0001364 7172.96826 7538.79834
6.8300 6.8350 7306.8 0.0001369 7185.60059 7543.16064
6.8400 6.8450 7376.6 0.0001356 7198.14209 7547.70801
6.8500 6.8550 7360.4 0.0001359 7210.58496 7552.42090
6.8600 6.8650 7307.4 0.0001368 7222.93701 7222.93994
6.8700 6.8750 7358.8 0.0001359 7235.19287 7235.19873
6.8800 6.8850 7337.2 0.0001363 7247.36230 7247.36816
6.8900 6.8950 7334.1 0.0001363 7259.44043 7259.44971
6.9000 6.9050 7364.3 0.0001358 7271.43457 7271.44043
6.9100 6.9150 7359.2 0.0001359 7283.34033 7283.34668
6.9200 6.9250 7283.1 0.0001373 7295.16455 7295.17139
6.9300 6.9350 7356.8 0.0001359 7306.90576 7306.91357
6.9400 6.9450 7411.1 0.0001349 7318.56885 7318.57666
6.9500 6.9550 7368.9 0.0001357 7330.15479 7330.16406
6.9600 6.9650 7326.4 0.0001365 7341.66455 7341.67334
6.9700 6.9750 7388.7 0.0001353 7353.10156 7353.11133
6.9800 6.9850 7371.4 0.0001357 7364.46973 7364.47949
6.9900 6.9950 7371.1 0.0001357 7375.76855 7375.77832
7.0000 7.0050 7408.9 0.0001350 7387.00195 7387.00977
7.0100 7.0150 7306.4 0.0001369 7398.17285 7398.18359
7.0200 7.0250 7341.0 0.0001362 7409.28320 7410.64307
7.0300 7.0350 7424.2 0.0001347 7420.33447 7421.71680
7.0400 7.0450 7417.0 0.0001348 7431.33105 7432.73975
7.0500 7.0550 7317.7 0.0001367 7442.27637 7443.70898
7.0600 7.0650 7404.6 0.0001351 7453.17139 7454.63184
7.0700 7.0750 7450.2 0.0001342 7464.01953 7465.50586
7.0800 7.0850 7377.2 0.0001356 7474.82373 7476.34033
7.0900 7.0950 7414.3 0.0001349 7485.58740 7487.13281
7.1000 7.1050 7394.6 0.0001352 7496.31299 7497.88672
7.1100 7.1150 7377.8 0.0001355 7507.00537 7508.60938
7.1200 7.1250 7465.4 0.0001340 7517.66406 7519.29883
7.1300 7.1350 7432.4 0.0001345 7528.29395 7529.95947
7.1400 7.1450 7392.7 0.0001353 7538.89990 7540.59766
7.1500 7.1550 7361.9 0.0001358 7549.48291 7551.21631
7.1600 7.1650 7520.4 0.0001330 7560.04297 7561.81104
7.1700 7.1750 7448.9 0.0001342 7570.58789 7572.39502
7.1800 7.1850 7435.3 0.0001345 7581.12402 7582.96582
7.1900 7.1950 7413.4 0.0001349 7591.64600 7593.52637
7.2000 7.2050 7481.9 0.0001337 7602.16064 7604.08203
7.2100 7.2150 7471.2 0.0001338 7612.67334 7614.63525
7.2200 7.2250 7518.1 0.0001330 7623.18506 7625.18750
7.2300 7.2350 7475.2 0.0001338 7633.69971 7635.74512
7.2400 7.2450 7455.2 0.0001341 7644.21875 7646.31055
7.2500 7.2550 7525.2 0.0001329 7654.74805 7656.88721
7.2600 7.2650 7601.2 0.0001316 7665.28906 7667.47559
7.2700 7.2750 7508.4 0.0001332 7675.84277 7678.08008
7.2800 7.2850 7493.8 0.0001334 7686.41992 7688.70605
7.2900 7.2950 7561.4 0.0001323 7697.01465 7707.96143
7.3000 7.3050 7609.0 0.0001314 7707.63574 7718.78906
7.3100 7.3150 7595.7 0.0001317 7718.28418 7729.65186
7.3200 7.3250 7602.3 0.0001315 7728.96387 7740.55273
7.3300 7.3350 7588.6 0.0001318 7739.67578 7751.49219
7.3400 7.3450 7631.2 0.0001310 7750.42383 7762.47656
7.3500 7.3550 7684.5 0.0001301 7761.21387 7773.50732
7.3600 7.3650 7717.5 0.0001296 7772.04736 7784.58936
7.3700 7.3750 7619.4 0.0001312 7782.92529 7795.72363
7.3800 7.3850 7788.7 0.0001284 7793.85303 7806.91602
7.3900 7.3950 7785.3 0.0001284 7804.83105 7818.16895
7.4000 7.4050 7787.4 0.0001284 7815.86475 7829.48438
7.4100 7.4150 7826.4 0.0001278 7826.95605 7840.86475
7.4200 7.4250 7871.4 0.0001270 7838.10840 7852.31787
7.4300 7.4350 7909.8 0.0001264 7849.31934 7863.84131
7.4400 7.4450 8015.8 0.0001248 7860.60010 7875.44287
7.4500 7.4550 8005.8 0.0001249 7871.94531 7887.12207
7.4600 7.4650 8021.2 0.0001247 7883.36523 7898.88428
7.4700 7.4750 8083.7 0.0001237 7894.85693 7910.73242
7.4800 7.4850 8236.5 0.0001214 7906.42285 7922.66943
7.4900 7.4950 8241.0 0.0001213 7918.06787 7934.69824
7.5000 7.5050 8292.1 0.0001206 7929.79639 7946.82275
7.5100 7.5150 8376.2 0.0001194 7941.60547 7959.04346
7.5200 7.5250 8482.0 0.0001179 7953.50293 7971.36768
7.5300 7.5350 8491.0 0.0001178 7965.48779 7983.79443
7.5400 7.5450 8644.6 0.0001157 7977.56055 7996.32910
7.5500 7.5550 8598.0 0.0001163 7989.72900 8008.97705
7.5600 7.5650 8671.9 0.0001153 8001.99121 8021.73389
7.5700 7.5750 8768.6 0.0001140 8014.34766 8034.60986
7.5800 7.5850 8854.8 0.0001129 8026.80322 8047.60596
7.5900 7.5950 8740.9 0.0001144 8039.36328 8060.72607
7.6000 7.6050 8820.7 0.0001134 8052.02295 8073.97217
7.6100 7.6150 8902.6 0.0001123 8064.78711 8087.34717
7.6200 7.6250 8853.2 0.0001130 8077.65625 8100.85596
7.6300 7.6350 8791.6 0.0001137 8090.63672 8114.50195
7.6400 7.6450 8829.7 0.0001133 8103.72607 8128.28662
7.6500 7.6550 8720.5 0.0001147 8116.92529 8142.21582
7.6600 7.6650 8745.5 0.0001143 8130.23926 8156.29199
7.6700 7.6750 8713.6 0.0001148 8143.66650 8170.52051
7.6800 7.6850 8600.0 0.0001163 8157.20947 8184.90332
7.6900 7.6950 8515.0 0.0001174 8170.87012 8199.44629
7.7000 7.7050 8617.9 0.0001160 8184.65088 8214.15137
7.7100 7.7150 8505.6 0.0001176 8198.54883 8229.02539
7.7200 7.7250 8435.8 0.0001185 8212.56738 8244.07129
7.7300 7.7350 8379.1 0.0001193 8226.71484 8259.29688
7.7400 7.7450 8419.4 0.0001188 8240.97656 8274.70703
7.7500 7.7550 8353.7 0.0001197 8255.37012 8290.30664
7.7600 7.7650 8353.9 0.0001197 8269.88574 8306.09961
7.7700 7.7750 8285.7 0.0001207 8284.52441 8322.09277
7.7800 7.7850 8276.3 0.0001208 8299.29590 8338.29980
7.7900 7.7950 8266.1 0.0001210 8314.19043 8354.72754
7.8000 7.8050 8319.1 0.0001202 8329.21484 8371.37891
7.8100 7.8150 8242.3 0.0001213 8344.37012 8388.26855
7.8200 7.8250 8203.8 0.0001219 8359.65430 8405.40527
7.8300 7.8350 8235.7 0.0001214 8375.06543 8422.80469
7.8400 7.8450 8267.0 0.0001210 8390.61133 8440.47754
7.8500 7.8550 8235.8 0.0001214 8406.28516 8458.44434
7.8600 7.8650 8235.2 0.0001214 8422.09082 8476.71680
7.8700 7.8750 8222.4 0.0001216 8438.02734 8495.32520
7.8800 7.8850 8267.5 0.0001210 8454.09863 8514.28613
7.8900 7.8950 8280.0 0.0001208 8470.29883 8533.63086
7.9000 7.9050 8291.3 0.0001206 8486.63086 8553.38770
7.9100 7.9150 8238.4 0.0001214 8503.09375 8573.60352
7.9200 7.9250 8313.0 0.0001203 8519.69043 8594.31934
7.9300 7.9350 8345.5 0.0001198 8536.41895 8615.58984
7.9400 7.9450 8320.6 0.0001202 8553.27930 8637.48828
7.9500 7.9550 8327.9 0.0001201 8570.26563 8660.09180
7.9600 7.9650 8373.1 0.0001194 8587.38770 8683.50781
7.9700 7.9750 8401.8 0.0001190 8604.64063 8707.88672
7.9800 7.9850 8434.3 0.0001186 8622.02051 8733.43262
7.9900 7.9950 8476.0 0.0001180 8639.52832 8760.48242
8.0000 8.0050 8453.7 0.0001183 8657.16797 8789.59570
8.0100 8.0150 8516.7 0.0001174 8674.93750 8821.73535
8.0200 8.0250 8647.2 0.0001156 8692.83398 8858.56836
8.0300 8.0350 8659.0 0.0001155 8710.85254 8902.81348
8.0400 8.0450 8694.8 0.0001150 8729.00098 8958.70410
8.0500 8.0550 8823.3 0.0001133 8747.27246 9032.25098
8.0600 8.0650 8949.9 0.0001117 8765.66895 9131.17383
8.0700 8.0750 9057.2 0.0001104 8784.18750 9264.10938
8.0800 8.0850 9267.2 0.0001079 8802.83105 9438.94727
8.0900 8.0950 9416.2 0.0001062 8821.59375 9660.22363
8.1000 8.1050 9639.3 0.0001037 8840.47852 9926.19141
8.1100 8.1150 10004.1 0.0001000 8859.48047 10225.80273
8.1200 8.1250 10290.2 0.0000972 8878.59570 10536.17676
8.1300 8.1350 10427.7 0.0000959 8897.83594 10820.73242
8.1400 8.1450 10660.9 0.0000938 8917.18848 11031.22363
8.1500 8.1550 10822.5 0.0000924 8936.64844 11121.59180
8.1600 8.1650 10764.5 0.0000929 8956.22461 11073.69824
8.1700 8.1750 10746.1 0.0000931 8975.91016 10910.73828
8.1800 8.1850 10578.5 0.0000945 8995.70703 10680.62109
8.1900 8.1950 10409.2 0.0000961 9015.60840 10430.90723
8.2000 8.2050 10343.1 0.0000967 9035.61621 10196.81055
8.2100 8.2150 10201.6 0.0000980 9055.72852 10000.02832
8.2200 8.2250 10067.6 0.0000993 9075.94141 9850.78711
8.2300 8.2350 9977.4 0.0001002 9096.25684 9750.49219
8.2400 8.2450 10064.2 0.0000994 9116.66797 9694.80371
8.2500 8.2550 10007.0 0.0000999 9137.17969 9676.72754
8.2600 8.2650 10000.1 0.0001000 9157.78613 9689.34570
8.2700 8.2750 10116.6 0.0000988 9178.48438 9727.89941
8.2800 8.2850 10236.7 0.0000977 9199.27148 9791.33984
8.2900 8.2950 10379.3 0.0000963 9220.14746 9883.80859
8.3000 8.3050 10620.3 0.0000942 9241.11230 10016.32715
8.3100 8.3150 10882.2 0.0000919 9262.15820 10208.80664
8.3200 8.3250 11288.1 0.0000886 9283.28906 10491.79883
8.3300 8.3350 11849.0 0.0000844 9304.49805 10906.79004
8.3400 8.3450 12566.9 0.0000796 9325.78711 11503.23047
8.3500 8.3550 13447.8 0.0000744 9347.15234 12330.81934
8.3600 8.3650 14607.7 0.0000685 9368.58691 13426.58887
8.3700 8.3750 15971.1 0.0000626 9390.09766 14798.19043
8.3800 8.3850 17519.2 0.0000571 9411.67676 16406.25586
8.3900 8.3950 19060.8 0.0000525 9433.31445 18148.07227
8.4000 8.4050 20483.3 0.0000488 9455.01953 19843.41211
8.4100 8.4150 21451.5 0.0000466 9476.78809 21230.68750
8.4200 8.4250 21896.7 0.0000457 9498.61328 22009.41602
8.4300 8.4350 21790.5 0.0000459 9520.50098 21968.67773
8.4400 8.4450 20881.3 0.0000479 9542.43359 21126.76953
8.4500 8.4550 19713.3 0.0000507 9564.42188 19717.54883
8.4600 8.4650 18214.9 0.0000549 9586.45801 18041.71289
8.4700 8.4750 16671.5 0.0000600 9608.54004 16350.09668
8.4800 8.4850 15179.7 0.0000659 9630.66211 14811.09473
8.4900 8.4950 13847.1 0.0000722 9652.82813 13517.36621
8.5000 8.5050 12921.5 0.0000774 9675.02930 12500.42480
8.5100 8.5150 12099.1 0.0000827 9697.26465 11747.22852
8.5200 8.5250 11518.7 0.0000868 9719.53516 11217.82617
8.5300 8.5350 11029.5 0.0000907 9741.83301 10861.65918
8.5400 8.5450 10660.9 0.0000938 9764.16211 10629.74121
8.5500 8.5550 10508.3 0.0000952 9786.50879 10481.50586
8.5600 8.5650 10325.5 0.0000968 9808.87891 10387.00586
8.5700 8.5750 10178.0 0.0000983 9831.26563 10326.06641
8.5800 8.5850 10036.5 0.0000996 9853.67090 10286.03320
8.5900 8.5950 10030.5 0.0000997 9876.08887 10259.35938
8.6000 8.6050 9968.4 0.0001003 9898.51465 10241.66797
8.6100 8.6150 9887.4 0.0001011 9920.94238 10230.41895
8.6200 8.6250 9934.6 0.0001007 9943.38086 10224.06543
8.6300 8.6350 9857.8 0.0001014 9965.81445 10221.59375
8.6400 8.6450 9869.6 0.0001013 9988.25098 10222.29492
8.6500 8.6550 9918.2 0.0001008 10010.67676 10225.64160
8.6600 8.6650 9891.5 0.0001011 10033.09668 10231.20898
8.6700 8.6750 9853.9 0.0001015 10055.50781 10238.66797
8.6800 8.6850 9891.4 0.0001011 10077.90430 10247.73730
8.6900 8.6950 9967.7 0.0001003 10100.28027 10258.18652
8.7000 8.7050 9891.3 0.0001011 10122.63867 10269.83105
8.7100 8.7150 9925.3 0.0001008 10144.97168 10282.50488
8.7200 8.7250 9952.5 0.0001005 10167.28516 10296.07324
8.7300 8.7350 9952.3 0.0001005 10189.56055 10310.41602
8.7400 8.7450 10001.4 0.0001000 10211.80859 10325.44238
8.7500 8.7550 10030.9 0.0000997 10234.02344 10341.06348
8.7600 8.7650 9989.5 0.0001001 10256.19824 10357.20215
8.7700 8.7750 9997.7 0.0001000 10278.33203 10373.79785
8.7800 8.7850 10100.4 0.0000990 10300.42188 10390.79395
8.7900 8.7950 10115.9 0.0000989 10322.46387 10408.14453
8.8000 8.8050 10061.4 0.0000994 10344.45703 10425.79688
8.8100 8.8150 10113.6 0.0000989 10366.39453 10443.72070
8.8200 8.8250 10158.8 0.0000984 10388.28125 10461.87793
8.8300 8.8350 10177.9 0.0000983 10410.10449 10480.24219
8.8400 8.8450 10236.0 0.0000977 10431.86621 10498.78223
8.8500 8.8550 10173.3 0.0000983 10453.56250 10517.47656
8.8600 8.8650 10217.9 0.0000979 10475.19141 10536.29785
8.8700 8.8750 10287.1 0.0000972 10496.75195 10555.23047
8.8800 8.8850 10296.4 0.0000971 10518.23438 10574.25977
8.8900 8.8950 10259.0 0.0000975 10539.64160 10593.36133
8.9000 8.9050 10328.3 0.0000968 10560.96777 10612.52051
8.9100 8.9150 10352.1 0.0000966 10582.21387 10631.72754
8.9200 8.9250 10319.0 0.0000969 10603.37207 10650.96973
8.9300 8.9350 10389.1 0.0000963 10624.44141 10670.23242
8.9400 8.9450 10378.7 0.0000964 10645.41895 10689.50293
8.9500 8.9550 10384.3 0.0000963 10666.30664 10708.77246
8.9600 8.9650 10441.6 0.0000958 10687.09277 10728.03613
8.9700 8.9750 10460.5 0.0000956 10707.78320 10760.43652
8.9800 8.9850 10446.4 0.0000957 10728.36230 10779.88672
8.9900 8.9950 10459.9 0.0000956 10748.84277 10799.30859
9.0000 9.0050 10551.8 0.0000948 10769.21484 10818.69531
9.0100 9.0150 10545.0 0.0000948 10789.47266 10838.03711
9.0200 9.0250 10514.7 0.0000951 10809.62012 10857.32910
9.0300 9.0350 10581.5 0.0000945 10829.64160 10876.56348
9.0400 9.0450 10595.0 0.0000944 10849.55273 10895.73926
9.0500 9.0550 10631.3 0.0000941 10869.33887 10914.84766
9.0600 9.0650 10666.3 0.0000938 10889.00293 10933.88281
9.0700 9.0750 10675.6 0.0000937 10908.53223 10952.83691
9.0800 9.0850 10636.4 0.0000940 10927.93652 10971.71289
9.0900 9.0950 10744.6 0.0000931 10947.20801 10990.49707
9.1000 9.1050 10807.8 0.0000925 10966.34180 11009.19629
9.1100 9.1150 10719.3 0.0000933 10985.33398 11027.79395
9.1200 9.1250 10761.1 0.0000929 11004.18945 11046.29590
9.1300 9.1350 10855.4 0.0000921 11022.90332 11064.69434
9.1400 9.1450 10861.7 0.0000921 11041.47168 11082.98633
9.1500 9.1550 10871.3 0.0000920 11059.88574 11101.16309
9.1600 9.1650 10911.6 0.0000916 11078.15234 11119.22949
9.1700 9.1750 10921.7 0.0000916 11096.26660 11137.18066
9.1800 9.1850 10940.9 0.0000914 11114.22559 11155.00684
9.1900 9.1950 11012.0 0.0000908 11132.02441 11172.71191
9.2000 9.2050 11019.2 0.0000908 11149.66504 11190.29102
9.2100 9.2150 10997.8 0.0000909 11167.14160 11207.74316
9.2200 9.2250 11107.5 0.0000900 11184.45313 11225.06445
9.2300 9.2350 11148.5 0.0000897 11201.59375 11242.24805
9.2400 9.2450 11142.6 0.0000897 11218.56836 11259.29785
9.2500 9.2550 11142.6 0.0000897 11235.37305 11276.21387
9.2600 9.2650 11217.6 0.0000891 11252.00098 11292.98633
9.2700 9.2750 11248.3 0.0000889 11268.45313 11309.61523
9.2800 9.2850 11280.9 0.0000886 11284.72363 11324.75293
9.2900 9.2950 11297.5 0.0000885 11300.81543 11341.11719
9.3000 9.3050 11296.2 0.0000885 11316.72754 11357.33398
9.3100 9.3150 11376.4 0.0000879 11332.45117 11373.39941
9.3200 9.3250 11435.0 0.0000875 11347.98926 11389.31543
9.3300 9.3350 11421.5 0.0000876 11363.33984 11405.07910
9.3400 9.3450 11438.9 0.0000874 11378.49707 11420.69043
9.3500 9.3550 11507.8 0.0000869 11393.46094 11436.14844
9.3600 9.3650 11539.5 0.0000867 11408.23242 11451.45313
9.3700 9.3750 11564.8 0.0000865 11422.80371 11466.60352
9.3800 9.3850 11597.7 0.0000862 11437.17871 11481.59766
9.3900 9.3950 11601.5 0.0000862 11451.35840 11496.43555
9.4000 9.4050 11619.9 0.0000861 11465.32910 11511.11816
9.4100 9.4150 11725.2 0.0000853 11479.10059 11525.64258
9.4200 9.4250 11712.1 0.0000854 11492.66504 11540.01758
9.4300 9.4350 11642.9 0.0000859 11506.02051 11554.23535
9.4400 9.4450 11756.4 0.0000851 11519.16602 11568.30078
9.4500 9.4550 11762.1 0.0000850 11532.10547 11582.21484
9.4600 9.4650 11730.0 0.0000853 11544.83203 11595.97656
9.4700 9.4750 11760.1 0.0000850 11557.34473 11609.59473
9.4800 9.4850 11759.7 0.0000850 11569.63672 11623.05762
9.4900 9.4950 11755.8 0.0000851 11581.71777 11636.37988
9.5000 9.5050 11782.9 0.0000849 11593.58301 11649.56348
9.5100 9.5150 11820.0 0.0000846 11605.22461 11662.60742
9.5200 9.5250 11710.1 0.0000854 11616.64551 11675.51172
9.5300 9.5350 11778.3 0.0000849 11627.84277 11688.29004
9.5400 9.5450 11832.9 0.0000845 11638.81934 11700.94336
9.5500 9.5550 11760.4 0.0000850 11649.56934 11713.47363
9.5600 9.5650 11781.6 0.0000849 11660.09570 11717.30566
9.5700 9.5750 11811.6 0.0000847 11670.39258 11729.75977
9.5800 9.5850 11811.6 0.0000847 11680.46484 11742.11328
9.5900 9.5950 11781.6 0.0000849 11690.30176 11754.36914
9.6000 9.6050 11816.3 0.0000846 11699.91016 11766.54102
9.6100 9.6150 11793.7 0.0000848 11709.28613 11778.63281
9.6200 9.6250 11786.5 0.0000848 11718.43262 11790.66699
9.6300 9.6350 11855.9 0.0000843 11727.34180 11802.64648
9.6400 9.6450 11832.8 0.0000845 11736.01953 11814.59180
9.6500 9.6550 11807.4 0.0000847 11744.45703 11826.51660
9.6600 9.6650 11846.7 0.0000844 11752.66113 11838.44434
9.6700 9.6750 11893.7 0.0000841 11760.62500 11850.38770
9.6800 9.6850 11867.6 0.0000843 11768.35156 11862.37695
9.6900 9.6950 11892.7 0.0000841 11775.84082 11874.43848
9.7000 9.7050 11899.8 0.0000840 11783.08691 11886.59668
9.7100 9.7150 11894.3 0.0000841 11790.09766 11898.89160
9.7200 9.7250 12007.7 0.0000833 11796.86230 11911.35449
9.7300 9.7350 12029.5 0.0000831 11803.38672 11924.03613
9.7400 9.7450 11958.5 0.0000836 11809.66699 11936.97949
9.7500 9.7550 12092.3 0.0000827 11815.70605 11965.61133
9.7600 9.7650 12169.1 0.0000822 11821.50000 11979.48340
9.7700 9.7750 12172.4 0.0000822 11827.05371 11993.81934
9.7800 9.7850 12261.7 0.0000816 11832.35645 12008.69824
9.7900 9.7950 12353.7 0.0000809 11837.41699 12024.22559
9.8000 9.8050 12434.8 0.0000804 11842.23438 12040.51270
9.8100 9.8150 12540.8 0.0000797 11846.80371 12057.69629
9.8200 9.8250 12627.9 0.0000792 11851.12793 12075.92969
9.8300 9.8350 12635.2 0.0000791 11855.20215 12095.39453
9.8400 9.8450 12603.3 0.0000793 11859.02832 12116.31055
9.8500 9.8550 12696.4 0.0000788 11862.61328 12138.93652
9.8600 9.8650 12717.3 0.0000786 11865.94922 12163.57617
9.8700 9.8750 12636.5 0.0000791 11869.03516 12190.60742
9.8800 9.8850 12635.7 0.0000791 11871.87305 12220.48535
9.8900 9.8950 12686.4 0.0000788 11874.46777 12253.79004
9.9000 9.9050 12592.9 0.0000794 11876.80859 12291.23926
9.9100 9.9150 12628.1 0.0000792 11878.90527 12333.85059
9.9200 9.9250 12653.1 0.0000790 11880.75391 12383.05859
9.9300 9.9350 12697.2 0.0000788 11882.35547 12441.07031
9.9400 9.9450 12821.5 0.0000780 11883.70898 12511.43262
9.9500 9.9550 12957.7 0.0000772 11884.81152 12599.95996
9.9600 9.9650 13059.5 0.0000766 11885.67090 12716.11035
9.9700 9.9750 13348.2 0.0000749 11886.27832 12874.81445
9.9800 9.9850 13651.6 0.0000733 11886.64258 13098.44824
9.9900 9.9950 14051.4 0.0000712 11886.75684 13418.42676
10.0000 10.0050 14550.7 0.0000687 11886.62402 13875.30371
10.0100 10.0150 15180.9 0.0000659 11886.24805 14516.20020
10.0200 10.0250 16010.6 0.0000625 11885.61816 15388.53809
10.0300 10.0350 17056.4 0.0000586 11884.75293 16529.73047
10.0400 10.0450 18345.9 0.0000545 11883.63672 17953.83398
10.0500 10.0550 19611.8 0.0000510 11882.27441 19636.76172
10.0600 10.0650 21090.5 0.0000474 11880.66797 21501.20117
10.0700 10.0750 22511.6 0.0000444 11878.81738 23400.86328
10.0800 10.0850 23658.1 0.0000423 11876.72266 25107.31445
10.0900 10.0950 24325.5 0.0000411 11874.38672 26322.35156
10.1000 10.1050 24525.9 0.0000408 11871.80566 26761.59766
10.1100 10.1150 24173.5 0.0000414 11868.98145 26303.95508
10.1200 10.1250 23400.8 0.0000427 11865.91895 25074.21484
10.1300 10.1350 22221.0 0.0000450 11862.61426 23358.09961
10.1400 10.1450 20786.1 0.0000481 11859.06934 21453.10156
10.1500 10.1550 19437.3 0.0000514 11855.28418 19586.31250
10.1600 10.1650 18168.8 0.0000550 11851.25879 17902.79297
10.1700 10.1750 17107.1 0.0000585 11846.99512 16478.88281
10.1800 10.1850 16002.2 0.0000625 11842.49707 15337.92969
10.1900 10.1950 15242.3 0.0000656 11837.76172 14465.40430
10.2000 10.2050 14665.9 0.0000682 11832.79004 13823.61719
10.2100 10.2150 14125.4 0.0000708 11827.58105 13365.09766
10.2200 10.2250 13677.5 0.0000731 11822.13672 13042.78418
10.2300 10.2350 13363.8 0.0000748 11816.46484 12816.26660
10.2400 10.2450 13079.0 0.0000765 11810.55859 12654.28320
10.2500 10.2550 12870.0 0.0000777 11804.41895 12534.58984
10.2600 10.2650 12732.6 0.0000785 11798.04883 12442.37012
10.2700 10.2750 12541.1 0.0000797 11791.45117 12368.23145
10.2800 10.2850 12422.2 0.0000805 11784.62305 12306.41992
10.2900 10.2950 12338.8 0.0000810 11777.56738 12253.41406
10.3000 10.3050 12258.9 0.0000816 11770.29102 12207.02441
10.3100 10.3150 12140.1 0.0000824 11762.78320 12165.82129
10.3200 10.3250 12113.5 0.0000826 11755.05566 12128.81348
10.3300 10.3350 12059.2 0.0000829 11747.09766 12095.27539
10.3400 10.3450 12019.8 0.0000832 11738.92383 12064.63477
10.3500 10.3550 12004.6 0.0000833 11730.52832 12036.44043
10.3600 10.3650 11910.2 0.0000840 11721.91406 12010.33008
10.3700 10.3750 11873.5 0.0000842 11713.08203 11985.99219
10.3800 10.3850 11907.3 0.0000840 11704.03223 11963.17773
10.3900 10.3950 11873.7 0.0000842 11694.76270 11941.66992
10.4000 10.4050 11780.8 0.0000849 11685.28125 11921.29199
10.4100 10.4150 11775.3 0.0000849 11675.58691 11901.89453
10.4200 10.4250 11800.9 0.0000847 11665.68066 11883.34570
10.4300 10.4350 11750.2 0.0000851 11655.56152 11865.54004
10.4400 10.4450 11746.6 0.0000851 11645.23633 11848.37695
10.4500 10.4550 11715.7 0.0000854 11634.70410 11831.78809
10.4600 10.4650 11679.3 0.0000856 11623.95898 11815.69238
10.4700 10.4750 11654.8 0.0000858 11613.01367 11800.03906
10.4800 10.4850 11711.1 0.0000854 11601.86914 11784.78125
10.4900 10.4950 11620.6 0.0000861 11590.51367 11769.87012
10.5000 10.5050 11610.1 0.0000861 11578.95996 11755.26758
10.5100 10.5150 11625.8 0.0000860 11567.20703 11740.94922
10.5200 10.5250 11614.2 0.0000861 11555.25879 11726.88477
10.5300 10.5350 11568.3 0.0000864 11543.11035 11713.05273
10.5400 10.5450 11552.1 0.0000866 11530.76953 11726.90332
10.5500 10.5550 11538.9 0.0000867 11518.23535 11713.89355
10.5600 10.5650 11531.0 0.0000867 11505.50781 11701.08398
10.5700 10.5750 11549.7 0.0000866 11492.59375 11688.46973
10.5800 10.5850 11481.7 0.0000871 11479.48730 11676.04395
10.5900 10.5950 11482.0 0.0000871 11466.19531 11663.80566
10.6000 10.6050 11493.7 0.0000870 11452.71777 11651.75586
10.6100 10.6150 11484.6 0.0000871 11439.05566 11639.90332
10.6200 10.6250 11449.7 0.0000873 11425.21387 11628.24609
10.6300 10.6350 11411.3 0.0000876 11411.18848 11616.79980
10.6400 10.6450 11465.4 0.0000872 11396.98438 11605.57617
10.6500 10.6550 11419.7 0.0000876 11382.60547 11594.58594
10.6600 10.6650 11457.6 0.0000873 11368.04980 11583.85547
10.6700 10.6750 11417.6 0.0000876 11353.32227 11573.39453
10.6800 10.6850 11392.6 0.0000878 11338.41406 11563.23242
10.6900 10.6950 11422.2 0.0000875 11323.34570 11553.40723
10.7000 10.7050 11452.6 0.0000873 11308.10449 11543.93164
10.7100 10.7150 11376.2 0.0000879 11292.69824 11534.86133
10.7200 10.7250 11377.9 0.0000879 11277.12207 11526.23340
10.7300 10.7350 11423.9 0.0000875 11261.38672 11518.09570
10.7400 10.7450 11436.9 0.0000874 11245.48828 11510.50000
10.7500 10.7550 11406.7 0.0000877 11229.42871 11503.51074
10.7600 10.7650 11414.9 0.0000876 11213.21289 11497.20605
10.7700 10.7750 11427.1 0.0000875 11196.83691 11491.65918
10.7800 10.7850 11462.0 0.0000872 11180.31250 11486.96777
10.7900 10.7950 11486.4 0.0000871 11163.63086 11483.23926
10.8000 10.8050 11470.5 0.0000872 11146.79883 11480.58887
10.8100 10.8150 11477.0 0.0000871 11129.81836 11479.16504
10.8200 10.8250 11531.0 0.0000867 11112.69043 11479.12891
10.8300 10.8350 11606.7 0.0000862 11095.41699 11480.66699
10.8400 10.8450 11581.4 0.0000863 11078.00000 11483.99316
10.8500 10.8550 11613.8 0.0000861 11060.44141 11489.37402
10.8600 10.8650 11672.9 0.0000857 11042.74316 11497.10156
10.8700 10.8750 11706.5 0.0000854 11024.90234 11507.52832
10.8800 10.8850 11768.2 0.0000850 11006.92871 11521.07813
10.8900 10.8950 11788.1 0.0000848 10988.81934 11538.24902
10.9000 10.9050 11859.5 0.0000843 10970.58008 11559.64355
10.9100 10.9150 11943.3 0.0000837 10952.20605 11585.99805
10.9200 10.9250 11996.9 0.0000834 10933.70703 11618.24805
10.9300 10.9350 12016.4 0.0000832 10915.07324 11657.58301
10.9400 10.9450 12149.6 0.0000823 10896.32520 11705.63672
10.9500 10.9550 12250.8 0.0000816 10877.44922 11764.75488
10.9600 10.9650 12355.0 0.0000809 10858.45020 11838.49512
10.9700 10.9750 12521.3 0.0000799 10839.33301 11932.44727
10.9800 10.9850 12689.6 0.0000788 10820.09570 12055.51660
10.9900 10.9950 12892.4 0.0000776 10800.74414 12221.77148
11.0000 11.0050 13230.6 0.0000756 10781.28027 12452.71582
11.0100 11.0150 13686.6 0.0000731 10761.70215 12779.69531
11.0200 11.0250 14172.0 0.0000706 10742.01660 13245.68750
11.0300 11.0350 14813.6 0.0000675 10722.22266 13905.19238
11.0400 11.0450 15779.0 0.0000634 10702.31738 14820.94141
11.0500 11.0550 16992.0 0.0000589 10682.31055 16056.25195
11.0600 11.0650 18427.3 0.0000543 10662.20313 17662.71875
11.0700 11.0750 20335.9 0.0000492 10641.99316 19664.19531
11.0800 11.0850 22596.5 0.0000443 10621.68555 22038.66602
11.0900 11.0950 24900.8 0.0000402 10601.27930 24698.97656
11.1000 11.1050 27441.3 0.0000364 10580.78027 27471.46094
11.1100 11.1150 29419.5 0.00003399 10560.18555 30074.19141
11.1200 11.1250 30888.3 0.00003237 10539.49902 32116.62109
11.1300 11.1350 31487.0 0.00003176 10518.72656 33176.33594
11.1400 11.1450 31414.6 0.00003183 10497.86133 32981.81250
11.1500 11.1550 30254.1 0.00003305 10476.91602 31579.84570
11.1600 11.1650 28378.8 0.0000352 10455.88574 29304.11328
11.1700 11.1750 26307.6 0.0000380 10434.76953 26582.63477
11.1800 11.1850 24176.0 0.0000414 10413.57422 23779.59375
11.1900 11.1950 22100.2 0.0000452 10392.30469 21145.84375
11.2000 11.2050 20185.1 0.0000495 10370.95801 18829.28125
11.2100 11.2150 18464.4 0.0000542 10349.53223 16897.38672
11.2200 11.2250 17171.5 0.0000582 10328.03418 15357.85547
11.2300 11.2350 15995.9 0.0000625 10306.46875 14164.43359
11.2400 11.2450 14992.2 0.0000667 10284.83301 13287.42773
11.2500 11.2550 14234.1 0.0000703 10263.12598 12674.23242
11.2600 11.2650 13656.7 0.0000732 10241.35840 12214.25879
11.2700 11.2750 13112.0 0.0000763 10219.52637 11880.58398
11.2800 11.2850 12679.8 0.0000789 10197.63184 11633.50098
11.2900 11.2950 12318.4 0.0000812 10175.67578 11444.56836
11.3000 11.3050 12009.9 0.0000833 10153.66504 11294.56641
11.3100 11.3150 11783.3 0.0000849 10131.59570 11171.05664
11.3200 11.3250 11553.6 0.0000866 10109.47266 11066.21289
11.3300 11.3350 11363.2 0.0000880 10087.29492 10975.11719
11.3400 11.3450 11185.1 0.0000894 10065.06641 10894.62402
11.3500 11.3550 11104.3 0.0000901 10042.78809 10822.64941
11.3600 11.3650 10964.7 0.0000912 10020.46484 10757.71582
11.3700 11.3750 10861.4 0.0000921 9998.09668 10698.73828
11.3800 11.3850 10728.6 0.0000932 9975.67969 10644.87109
11.3900 11.3950 10663.9 0.0000938 9953.22168 10595.45020
11.4000 11.4050 10591.5 0.0000944 9930.72559 10549.92480
11.4100 11.4150 10551.7 0.0000948 9908.18848 10507.85059
11.4200 11.4250 10448.7 0.0000957 9885.61426 10468.86621
11.4300 11.4350 10391.8 0.0000962 9863.00391 10432.67090
11.4400 11.4450 10373.0 0.0000964 9840.36328 10399.02246
11.4500 11.4550 10324.6 0.0000969 9817.68848 10367.70801
11.4600 11.4650 10225.8 0.0000978 9794.98145 10338.58203
11.4700 11.4750 10223.0 0.0000978 9772.24707 10311.50488
11.4800 11.4850 10193.7 0.0000981 9749.48535 10286.38379
11.4900 11.4950 10141.4 0.0000986 9726.69824 10263.14746
11.5000 11.5050 10100.1 0.0000990 9703.88574 10241.75195
11.5100 11.5150 10083.9 0.0000992 9681.05273 10222.17383
11.5200 11.5250 9994.4 0.0001001 9658.19922 10204.41211
11.5300 11.5350 10018.5 0.0000998 9635.32422 10188.48926
11.5400 11.5450 9991.9 0.0001001 9612.43555 10174.44336
11.5500 11.5550 9927.3 0.0001007 9589.52832 10162.34375
11.5600 11.5650 9863.8 0.0001014 9566.60938 10152.27832
11.5700 11.5750 9903.3 0.0001010 9543.67773 10144.36133
11.5800 11.5850 9858.7 0.0001014 9520.73145 10138.72949
11.5900 11.5950 9825.0 0.0001018 9497.77832 10135.56152
11.6000 11.6050 9785.1 0.0001022 9474.81445 10135.06055
11.6100 11.6150 9781.0 0.0001022 9451.84668 10137.47852
11.6200 11.6250 9764.4 0.0001024 9428.87305 10143.10156
11.6300 11.6350 9761.1 0.0001024 9405.89551 10152.28613
11.6400 11.6450 9709.4 0.0001030 9382.91602 10165.43652
11.6500 11.6550 9734.8 0.0001027 9359.94043 10183.04199
11.6600 11.6650 9721.8 0.0001029 9336.96094 10205.68066
11.6700 11.6750 9753.9 0.0001025 9313.98340 10234.03809
11.6800 11.6850 9681.9 0.0001033 9291.01172 10268.94727
11.6900 11.6950 9753.2 0.0001025 9268.04395 10311.40918
11.7000 11.7050 9748.8 0.0001026 9245.08789 10362.65234
11.7100 11.7150 9786.8 0.0001022 9222.13281 10424.22168
11.7200 11.7250 9832.3 0.0001017 9199.18652 10498.13184
11.7300 11.7350 9899.8 0.0001010 9176.25781 10587.14648
11.7400 11.7450 9950.4 0.0001005 9153.33691 10695.21094
11.7500 11.7550 10116.9 0.0000988 9130.42969 10828.25977
11.7600 11.7650 10277.6 0.0000973 9107.53906 10995.49805
11.7700 11.7750 10406.7 0.0000961 9084.66113 11211.28906
11.7800 11.7850 10701.9 0.0000934 9061.80469 11497.82324
11.7900 11.7950 11079.9 0.0000903 9038.96582 11911.85840
11.8000 11.8050 11570.0 0.0000864 9016.14453 12454.13867
11.8100 11.8150 12204.9 0.0000819 8993.34668 13211.91699
11.8200 11.8250 13194.9 0.0000758 8970.57617 14265.49023
11.8300 11.8350 14507.8 0.0000689 8947.82227 15706.72559
11.8400 11.8450 16391.8 0.0000610 8925.09961 17628.70508
11.8500 11.8550 18960.1 0.0000527 8902.39844 20109.10938
11.8600 11.8650 22319.7 0.0000448 8879.72754 23188.61133
11.8700 11.8750 26909.2 0.0000372 8857.08301 26846.00391
11.8800 11.8850 32352.0 0.00003091 8834.47168 30971.14453
11.8900 11.8950 38526.6 0.00002596 8811.88770 35333.94141
11.9000 11.9050 44506.1 0.00002247 8789.34180 39549.89063
11.9100 11.9150 49348.3 0.00002026 8766.82324 43065.21875
11.9200 11.9250 51960.7 0.00001925 8744.34473 45232.75391
11.9300 11.9350 52334.0 0.00001911 8721.89746 45545.08594
11.9400 11.9450 49943.5 0.00002002 8699.48926 43916.85547
11.9500 11.9550 45187.0 0.00002213 8677.11816 40740.07031
11.9600 11.9650 39403.1 0.00002538 8654.78711 36656.07031
11.9700 11.9750 32839.8 0.00003045 8632.49707 32250.28125
11.9800 11.9850 27417.0 0.0000365 8610.24805 27972.35156
11.9900 11.9950 22550.7 0.0000443 8588.04297 24100.30078
12.0000 12.0050 18783.3 0.0000532 8565.87500 20780.69922
12.0100 12.0150 15976.7 0.0000626 8543.75293 18061.35547
12.0200 12.0250 14025.7 0.0000713 8521.67969 15919.45215
12.0300 12.0350 12532.8 0.0000798 8499.65039 14287.08984
12.0400 12.0450 11548.5 0.0000866 8477.67188 13074.22656
12.0500 12.0550 10789.0 0.0000927 8455.73535 12187.12305
12.0600 12.0650 10348.0 0.0000966 8433.84961 11540.85938
12.0700 12.0750 9885.8 0.0001012 8412.01855 11065.75488
12.0800 12.0850 9598.2 0.0001042 8390.23438 10708.95020
12.0900 12.0950 9376.8 0.0001066 8368.50391 10432.81836
12.1000 12.1050 9271.8 0.0001079 8346.82324 10211.87793
12.1100 12.1150 9085.4 0.0001101 8325.20020 10029.50098
12.1200 12.1250 9001.2 0.0001111 8303.63184 9875.01758
12.1300 12.1350 8902.2 0.0001123 8282.11426 9741.60156
12.1400 12.1450 8819.8 0.0001134 8260.65527 9624.77051
12.1500 12.1550 8785.0 0.0001138 8239.25488 9521.46777
12.1600 12.1650 8729.4 0.0001146 8217.91016 9429.49219
12.1700 12.1750 8643.7 0.0001157 8196.62500 9347.19727
12.1800 12.1850 8611.9 0.0001161 8175.39746 9273.29492
12.1900 12.1950 8615.0 0.0001161 8154.23438 9206.75781
12.2000 12.2050 8561.4 0.0001168 8133.13184 9146.75391
12.2100 12.2150 8486.0 0.0001178 8112.08789 9092.60156
12.2200 12.2250 8523.6 0.0001173 8091.10449 9043.74414
12.2300 12.2350 8506.6 0.0001176 8070.19189 8999.72656
12.2400 12.2450 8468.1 0.0001181 8049.33496 8960.18848
12.2500 12.2550 8445.1 0.0001184 8028.54785 8924.84668
12.2600 12.2650 8468.7 0.0001181 8007.82227 8893.47656
12.2700 12.2750 8436.5 0.0001185 7987.16211 8865.91602
12.2800 12.2850 8490.4 0.0001178 7966.57275 8842.07520
12.2900 12.2950 8442.5 0.0001184 7946.05371 8821.89355
12.3000 12.3050 8459.7 0.0001182 7925.59521 8805.37695
12.3100 12.3150 8477.5 0.0001180 7905.20654 8792.57715
12.3200 12.3250 8515.1 0.0001174 7884.88867 8783.60742
12.3300 12.3350 8533.9 0.0001172 7864.63770 8778.62402
12.3400 12.3450 8541.1 0.0001171 7844.45898 8777.85645
12.3500 12.3550 8598.0 0.0001163 7824.34912 8781.59766
12.3600 12.3650 8620.2 0.0001160 7804.31396 8790.22852
12.3700 12.3750 8737.9 0.0001144 7784.35010 8804.20605
12.3800 12.3850 8738.3 0.0001144 7764.45557 8824.10742
12.3900 12.3950 8809.7 0.0001135 7744.63525 8850.63965
12.4000 12.4050 8920.7 0.0001121 7724.88818 8884.68750
12.4100 12.4150 9078.5 0.0001102 7705.21631 8927.34570
12.4200 12.4250 9125.1 0.0001096 7685.61816 8980.04883
12.4300 12.4350 9294.8 0.0001076 7666.09082 9044.69727
12.4400 12.4450 9493.5 0.0001053 7646.64551 9123.95313
12.4500 12.4550 9736.2 0.0001027 7627.27246 9221.70313
12.4600 12.4650 9990.1 0.0001001 7607.97412 9343.81641
12.4700 12.4750 10305.2 0.0000970 7588.75293 9499.31738
12.4800 12.4850 10677.7 0.0000937 7569.61182 9702.03418
12.4900 12.4950 11205.5 0.0000892 7550.54297 9972.72656
12.5000 12.5050 11818.2 0.0000846 7531.55420 10341.50000
12.5100 12.5150 12515.7 0.0000799 7512.64404 10834.36914
12.5200 12.5250 13460.1 0.0000743 7493.81006 11536.60547
12.5300 12.5350 14681.0 0.0000681 7475.05859 12497.54004
12.5400 12.5450 16048.3 0.0000623 7456.38184 13788.56152
12.5500 12.5550 17849.4 0.0000560 7437.78467 15478.37695
12.5600 12.5650 20119.4 0.0000497 7419.26904 17619.86133
12.5700 12.5750 22523.6 0.0000444 7400.83154 20233.69141
12.5800 12.5850 25529.0 0.0000392 7382.47656 23289.90625
12.5900 12.5950 28834.0 0.00003468 7364.20166 26687.19727
12.6000 12.6050 31641.8 0.00003160 7346.00537 30238.93164
12.6100 12.6150 34096.0 0.00002933 7327.89258 33603.48828
12.6200 12.6250 35989.2 0.00002779 7309.85986 36342.73438
12.6300 12.6350 36839.4 0.00002714 7291.90723 37952.21094
12.6400 12.6450 36089.7 0.00002771 7274.03613 38061.76953
12.6500 12.6550 34458.2 0.00002902 7256.24805 36640.77734
12.6600 12.6650 32040.4 0.00003121 7238.54395 34017.38672
12.6700 12.6750 29285.7 0.00003415 7220.91895 30690.20313
12.6800 12.6850 26155.5 0.0000382 7203.37598 27124.43359
12.6900 12.6950 23238.3 0.0000430 7185.91748 23661.22070
12.7000 12.7050 20648.3 0.0000484 7168.54199 20515.50977
12.7100 12.7150 18373.4 0.0000544 7151.24609 17801.91211
12.7200 12.7250 16559.7 0.0000604 7134.03662 15560.12695
12.7300 12.7350 14950.4 0.0000669 7116.90820 13776.17676
12.7400 12.7450 13677.8 0.0000731 7099.86328 12401.12695
12.7500 12.7550 12632.3 0.0000792 7082.90332 11367.84570
12.7600 12.7650 11846.8 0.0000844 7066.02246 10604.72363
12.7700 12.7750 11110.7 0.0000900 7049.22705 10045.34863
12.7800 12.7850 10588.1 0.0000944 7032.51855 9633.92578
12.7900 12.7950 10104.4 0.0000990 7015.88965 9327.07520
12.8000 12.8050 9784.1 0.0001022 6999.34570 9093.14551
12.8100 12.8150 9440.7 0.0001059 6982.88477 8910.58984
12.8200 12.8250 9181.2 0.0001089 6966.50928 8763.98926
12.8300 12.8350 8959.0 0.0001116 6950.21484 8644.23926
12.8400 12.8450 8812.4 0.0001135 6934.00391 8545.25488
12.8500 12.8550 8656.5 0.0001155 6917.87793 8463.09668
12.8600 12.8650 8512.6 0.0001175 6901.83887 8395.19238
12.8700 12.8750 8409.3 0.0001189 6885.87793 8339.80762
12.8800 12.8850 8316.5 0.0001202 6870.00293 8295.78613
12.8900 12.8950 8244.6 0.0001213 6854.21094 8262.35059
12.9000 12.9050 8207.5 0.0001218 6838.50391 8239.04004
12.9100 12.9150 8141.4 0.0001228 6822.87891 8225.64941
12.9200 12.9250 8115.9 0.0001232 6807.33838 8222.22363
12.9300 12.9350 8119.7 0.0001232 6791.88037 8229.05078
12.9400 12.9450 8123.4 0.0001231 6776.50684 8246.71484
12.9500 12.9550 8102.4 0.0001234 6761.21533 8276.13379
12.9600 12.9650 8194.1 0.0001220 6746.00879 8318.72559
12.9700 12.9750 8208.3 0.0001218 6730.88135 8376.61523
12.9800 12.9850 8307.8 0.0001204 6715.84229 8453.04004
12.9900 12.9950 8400.8 0.0001190 6700.88184 8552.96582
13.0000 13.0050 8554.0 0.0001169 6686.00684 8684.05664
13.0100 13.0150 8724.0 0.0001146 6671.21143 8858.01563
13.0200 13.0250 9022.5 0.0001108 6656.50049 9092.26270
13.0300 13.0350 9348.7 0.0001070 6641.87158 9411.82520
13.0400 13.0450 9748.7 0.0001026 6627.32422 9850.98047
13.0500 13.0550 10353.1 0.0000966 6612.85791 10453.99805
13.0600 13.0650 11157.6 0.0000896 6598.47510 11274.11621
13.0700 13.0750 12138.0 0.0000824 6584.17578 12369.86816
13.0800 13.0850 13468.7 0.0000742 6569.95459 13798.19824
13.0900 13.0950 15260.9 0.0000655 6555.81494 15604.37402
13.1000 13.1050 17487.1 0.0000572 6541.75635 17809.35742
13.1100 13.1150 20367.4 0.0000491 6527.78125 20395.35938
13.1200 13.1250 23459.2 0.0000426 6513.88477 23289.51367
13.1300 13.1350 26837.5 0.0000373 6500.06982 26344.09570
13.1400 13.1450 30148.9 0.00003317 6486.33350 29313.87695
13.1500 13.1550 32855.0 0.00003044 6472.67822 31844.99805
13.1600 13.1650 34368.4 0.00002910 6459.10254 33517.10938
13.1700 13.1750 34779.1 0.00002875 6445.60645 33980.10156
13.1800 13.1850 33781.2 0.00002960 6432.18945 33133.61719
13.1900 13.1950 31877.6 0.00003137 6418.85254 31190.55664
13.2000 13.2050 28911.4 0.00003459 6405.59326 28556.07617
13.2100 13.2150 25964.6 0.0000385 6392.41357 25649.06250
13.2200 13.2250 22905.9 0.0000437 6379.31104 22800.28711
13.2300 13.2350 20433.1 0.0000489 6366.28857 20235.11133
13.2400 13.2450 18265.3 0.0000547 6353.34131 18091.07617
13.2500 13.2550 16734.4 0.0000598 6340.47266 16438.24609
13.2600 13.2650 15719.6 0.0000636 6327.68164 15294.72168
13.2700 13.2750 15209.2 0.0000657 6314.96582 14638.39063
13.2800 13.2850 15046.6 0.0000665 6302.32861 14416.46777
13.2900 13.2950 15221.0 0.0000657 6289.76709 14552.36914
13.3000 13.3050 15589.4 0.0000641 6277.28174 14948.82520
13.3100 13.3150 15987.2 0.0000626 6264.87061 15458.85742
13.3200 13.3250 16387.8 0.0000610 6252.53711 15993.78516
13.3300 13.3350 16609.2 0.0000602 6240.27734 16363.73047
13.3400 13.3450 16506.8 0.0000606 6228.09277 16422.67188
13.3500 13.3550 16085.7 0.0000622 6215.98096 16095.52832
13.3600 13.3650 15399.7 0.0000649 6203.94531 15411.32813
13.3700 13.3750 14524.3 0.0000689 6191.98340 14478.11523
13.3800 13.3850 13543.1 0.0000738 6180.09326 13424.91504
13.3900 13.3950 12408.8 0.0000806 6168.27832 12359.57520
13.4000 13.4050 11410.4 0.0000876 6156.53467 11356.30176
13.4100 13.4150 10547.6 0.0000948 6144.86426 10459.29590
13.4200 13.4250 9762.6 0.0001024 6133.26318 9689.77832
13.4300 13.4350 9087.7 0.0001100 6121.73730 9052.06641
13.4400 13.4450 8585.6 0.0001165 6110.28125 8538.62109
13.4500 13.4550 8160.3 0.0001225 6098.89648 8134.48438
13.4600 13.4650 7815.0 0.0001280 6087.58301 7821.18164
13.4700 13.4750 7516.1 0.0001330 6076.33691 7579.83008
13.4800 13.4850 7365.4 0.0001358 6065.16455 7393.25830
13.4900 13.4950 7118.5 0.0001405 6054.06055 7247.14111
13.5000 13.5050 7065.6 0.0001415 6043.02393 7130.31738
13.5100 13.5150 6874.2 0.0001455 6032.05615 7034.57520
13.5200 13.5250 6820.5 0.0001466 6021.15918 6954.11670
13.5300 13.5350 6717.5 0.0001489 6010.32813 6884.98193
13.5400 13.5450 6676.5 0.0001498 5999.56396 6824.51074
13.5500 13.5550 6569.8 0.0001522 5988.86963 6770.91748
13.5600 13.5650 6543.4 0.0001528 5978.23877 6722.98340
13.5700 13.5750 6494.8 0.0001540 5967.67676 6679.85205
13.5800 13.5850 6466.6 0.0001546 5957.17871 6640.89941
13.5900 13.5950 6402.2 0.0001562 5946.74902 6605.64941
13.6000 13.6050 6409.0 0.0001560 5936.38330 6573.74121
13.6100 13.6150 6356.8 0.0001573 5926.08301 6544.88232
13.6200 13.6250 6334.8 0.0001579 5915.84570 6518.85059
13.6300 13.6350 6355.0 0.0001574 5905.67334 6495.46826
13.6400 13.6450 6304.9 0.0001586 5895.56299 6474.60107
13.6500 13.6550 6296.0 0.0001588 5885.51807 6456.16064
13.6600 13.6650 6260.7 0.0001597 5875.53467 6440.08936
13.6700 13.6750 6310.0 0.0001585 5865.61426 6426.36768
13.6800 13.6850 6269.4 0.0001595 5855.75439 6415.00928
13.6900 13.6950 6290.9 0.0001590 5845.95703 6406.06641
13.7000 13.7050 6260.6 0.0001597 5836.22070 6399.62744
13.7100 13.7150 6275.1 0.0001594 5826.54443 6395.82275
13.7200 13.7250 6270.1 0.0001595 5816.92920 6394.83789
13.7300 13.7350 6325.4 0.0001581 5807.37402 6396.90674
13.7400 13.7450 6289.3 0.0001590 5797.87695 6402.33936
13.7500 13.7550 6336.5 0.0001578 5788.44043 6411.54590
13.7600 13.7650 6373.3 0.0001569 5779.06299 6425.06934
13.7700 13.7750 6390.3 0.0001565 5769.74023 6443.65039
13.7800 13.7850 6436.8 0.0001554 5760.47852 6468.35107
13.7900 13.7950 6523.2 0.0001533 5751.27344 6500.71240
13.8000 13.8050 6584.4 0.0001519 5742.12549 6543.03809
13.8100 13.8150 6684.6 0.0001496 5733.03271 6598.78271
13.8200 13.8250 6768.8 0.0001477 5723.99756 6673.08301
13.8300 13.8350 6914.1 0.0001446 5715.01611 6773.37549
13.8400 13.8450 7079.0 0.0001413 5706.09082 6910.07422
13.8500 13.8550 7294.2 0.0001371 5697.22021 7097.07715
13.8600 13.8650 7515.3 0.0001331 5688.40527 7351.91504
13.8700 13.8750 7883.2 0.0001269 5679.64209 7695.21240
13.8800 13.8850 8264.8 0.0001210 5670.93262 8149.19189
13.8900 13.8950 8788.6 0.0001138 5662.27734 8735.07324
13.9000 13.9050 9316.7 0.0001073 5653.67480 9469.38867
13.9100 13.9150 10107.9 0.0000989 5645.12354 10359.43457
13.9200 13.9250 10907.7 0.0000917 5636.62598 11398.04395
13.9300 13.9350 11833.6 0.0000845 5628.17578 12557.55371
13.9400 13.9450 12709.8 0.0000787 5619.77979 13782.27832
13.9500 13.9550 13484.2 0.0000742 5611.43311 14979.68945
13.9600 13.9650 14126.1 0.0000708 5603.13721 16015.33301
13.9700 13.9750 14507.8 0.0000689 5594.88965 16726.06055
13.9800 13.9850 14596.1 0.0000685 5586.69482 16967.54688
13.9900 13.9950 14264.7 0.0000701 5578.54492 16682.18750
14.0000 14.0050 13779.4 0.0000726 5570.44482 15932.31055
14.0100 14.0150 13039.4 0.0000767 5562.39307 14864.38867
14.0200 14.0250 12266.5 0.0000815 5554.38818 13616.03906
14.0300 14.0350 11411.4 0.0000876 5546.42920 12370.40625
14.0400 14.0450 10594.8 0.0000944 5538.51953 11192.92090
14.0500 14.0550 9846.5 0.0001016 5530.65527 10137.91211
14.0600 14.0650 9260.3 0.0001080 5522.83740 9232.04102
14.0700 14.0750 8653.1 0.0001156 5515.06348 8481.73730
14.0800 14.0850 8232.0 0.0001215 5507.33545 7879.20654
14.0900 14.0950 7837.7 0.0001276 5499.65088 7407.62256
14.1000 14.1050 7524.5 0.0001329 5492.01318 7045.64258
14.1100 14.1150 7237.1 0.0001382 5484.41748 6771.04980
14.1200 14.1250 7058.2 0.0001417 5476.86621 6563.30957
14.1300 14.1350 6838.1 0.0001462 5469.35596 6405.02344
14.1400 14.1450 6729.0 0.0001486 5461.88965 6282.42578
14.1500 14.1550 6585.8 0.0001518 5454.46631 6185.22266
14.1600 14.1650 6451.0 0.0001550 5447.08398 6106.06445
14.1700 14.1750 6364.0 0.0001571 5439.74316 6039.87988
14.1800 14.1850 6292.1 0.0001589 5432.44336 5983.24805
14.1900 14.1950 6264.7 0.0001596 5425.18311 5933.88379
14.2000 14.2050 6133.3 0.0001630 5417.96436 5890.24219
14.2100 14.2150 6117.3 0.0001635 5410.78467 5851.25635
14.2200 14.2250 6054.1 0.0001652 5403.64307 5816.16650
14.2300 14.2350 6050.6 0.0001653 5396.54395 5784.41260
14.2400 14.2450 5972.5 0.0001674 5389.48096 5755.56250
14.2500 14.2550 5955.8 0.0001679 5382.45654 5729.29248
14.2600 14.2650 5899.4 0.0001695 5375.47070 5705.34863
14.2700 14.2750 5929.3 0.0001687 5368.52148 5683.55811
14.2800 14.2850 5855.1 0.0001708 5361.60986 5663.81201
14.2900 14.2950 5866.1 0.0001705 5354.73340 5646.09326
14.3000 14.3050 5822.1 0.0001718 5347.89551 5630.48682
14.3100 14.3150 5802.9 0.0001723 5341.09375 5617.20068
14.3200 14.3250 5821.9 0.0001718 5334.32568 5606.60059
14.3300 14.3350 5824.1 0.0001717 5327.59326 5599.22949
14.3400 14.3450 5791.2 0.0001727 5320.89551 5595.80811
14.3500 14.3550 5811.6 0.0001721 5314.23340 5597.22803
14.3600 14.3650 5842.7 0.0001712 5307.60547 5604.48047
14.3700 14.3750 5856.5 0.0001707 5301.01025 5618.54883
14.3800 14.3850 5894.0 0.0001697 5294.44922 5640.25342
14.3900 14.3950 5931.7 0.0001686 5287.92090 5670.03320
14.4000 14.4050 6020.2 0.0001661 5281.42529 5707.73584
14.4100 14.4150 6057.7 0.0001651 5274.96094 5752.32080
14.4200 14.4250 6140.0 0.0001629 5268.52832 5801.54443
14.4300 14.4350 6202.8 0.0001612 5262.12939 5851.52734
14.4400 14.4450 6238.5 0.0001603 5255.76074 5896.40723
14.4500 14.4550 6298.7 0.0001588 5249.42236 5928.53906
14.4600 14.4650 6307.7 0.0001585 5243.11523 5940.16211
14.4700 14.4750 6262.4 0.0001597 5236.83936 5926.47314
14.4800 14.4850 6234.3 0.0001604 5230.59180 5888.20117
14.4900 14.4950 6180.1 0.0001618 5224.37402 5831.16846
14.5000 14.5050 6089.7 0.0001642 5218.18555 5763.32422
14.5100 14.5150 5992.7 0.0001669 5212.02588 5691.91113
14.5200 14.5250 5924.1 0.0001688 5205.89453 5622.23828
14.5300 14.5350 5844.0 0.0001711 5199.79297 5557.68701
14.5400 14.5450 5766.7 0.0001734 5193.71729 5500.11865
14.5500 14.5550 5700.9 0.0001754 5187.66943 5426.84912
14.5600 14.5650 5645.1 0.0001771 5181.64990 5384.99414
14.5700 14.5750 5597.2 0.0001787 5175.65771 5350.16895
14.5800 14.5850 5558.7 0.0001799 5169.68848 5321.43604
14.5900 14.5950 5521.6 0.0001811 5163.75000 5297.72754
14.6000 14.6050 5494.5 0.0001820 5157.83545 5277.99365
14.6100 14.6150 5442.1 0.0001838 5151.94727 5261.29785
14.6200 14.6250 5448.1 0.0001836 5146.08496 5246.86279
14.6300 14.6350 5396.2 0.0001853 5140.24463 5234.08154
14.6400 14.6450 5380.4 0.0001859 5134.43115 5222.50977
14.6500 14.6550 5362.2 0.0001865 5128.64404 5211.82373
14.6600 14.6650 5350.4 0.0001869 5122.88037 5201.80371
14.6700 14.6750 5325.8 0.0001878 5117.14014 5192.29932
14.6800 14.6850 5305.1 0.0001885 5111.42236 5183.20459
14.6900 14.6950 5291.1 0.0001890 5105.72949 5174.68506
14.7000 14.7050 5277.5 0.0001895 5100.05908 5166.21875
14.7100 14.7150 5267.9 0.0001898 5094.41016 5157.99854
14.7200 14.7250 5219.3 0.0001916 5088.78613 5142.26514
14.7300 14.7350 5234.1 0.0001911 5083.18359 5134.56982
14.7400 14.7450 5220.7 0.0001915 5077.60156 5127.04541
14.7500 14.7550 5216.3 0.0001917 5072.04248 5119.67529
14.7600 14.7650 5167.4 0.0001935 5066.50586 5112.44971
14.7700 14.7750 5170.7 0.0001934 5060.98779 5105.35059
14.7800 14.7850 5138.8 0.0001946 5055.49414 5098.37012
14.7900 14.7950 5165.2 0.0001936 5050.01758 5091.49805
14.8000 14.8050 5100.5 0.0001961 5044.56494 5084.72705
14.8100 14.8150 5114.8 0.0001955 5039.12891 5078.04883
14.8200 14.8250 5093.5 0.0001963 5033.71533 5071.45947
14.8300 14.8350 5087.9 0.0001965 5028.31885 5064.94971
14.8400 14.8450 5069.0 0.0001973 5022.94434 5058.51807
14.8500 14.8550 5035.8 0.0001986 5017.58740 5052.15820
14.8600 14.8650 5043.0 0.0001983 5012.24951 5045.86523
14.8700 14.8750 5026.7 0.0001989 5006.93262 5039.63574
14.8800 14.8850 5018.7 0.0001993 5001.63232 5033.46875
14.8900 14.8950 4976.8 0.0002009 4996.35059 5027.35596
14.9000 14.9050 4982.8 0.0002007 4991.08740 5021.29834
14.9100 14.9150 4950.3 0.0002020 4985.84229 5015.29395
14.9200 14.9250 4976.3 0.0002010 4980.61182 5009.33936
14.9300 14.9350 4932.3 0.0002027 4975.40137 5003.43262
14.9400 14.9450 4948.5 0.0002021 4970.20898 4997.57129
14.9500 14.9550 4905.6 0.0002038 4965.03125 4991.75146
14.9600 14.9650 4934.9 0.0002026 4959.86914 4985.97412
14.9700 14.9750 4898.8 0.0002041 4954.72705 4980.23779
14.9800 14.9850 4903.1 0.0002040 4949.59912 4974.53955
14.9900 14.9950 4869.0 0.0002054 4944.48779 4968.87988
15.0000 15.0050 4916.1 0.0002034 4939.39111 4963.25439
15.0100 15.0150 4852.8 0.0002061 4934.31299 4957.66357
15.0200 15.0250 4862.6 0.0002057 4929.24658 4952.10889
15.0300 15.0350 4836.5 0.0002068 4924.19971 4946.58594
15.0400 15.0450 4859.7 0.0002058 4919.16602 4941.09375
15.0500 15.0550 4829.2 0.0002071 4914.14600 4935.63184
15.0600 15.0650 4836.8 0.0002067 4909.14160 4930.19922
15.0700 15.0750 4824.6 0.0002073 4904.15332 4924.79785
15.0800 15.0850 4798.7 0.0002084 4899.17773 4919.74268
15.0900 15.0950 4826.6 0.0002072 4894.21680 4914.39600
15.1000 15.1050 4791.9 0.0002087 4889.26855 4909.07910
15.1100 15.1150 4786.2 0.0002089 4884.33691 4903.78760
15.1200 15.1250 4780.3 0.0002092 4879.41699 4898.52051
15.1300 15.1350 4803.8 0.0002082 4874.51123 4893.27783
15.1400 15.1450 4769.0 0.0002097 4869.61816 4888.06006
15.1500 15.1550 4787.2 0.0002089 4864.74072 4882.86475
15.1600 15.1650 4778.0 0.0002093 4859.87305 4877.69336
15.1700 15.1750 4798.6 0.0002084 4855.01953 4872.54053
15.1800 15.1850 4759.1 0.0002101 4850.17871 4867.41211
15.1900 15.1950 4794.4 0.0002086 4845.35156 4862.30762
15.2000 15.2050 4757.3 0.0002102 4840.53564 4857.21973
15.2100 15.2150 4771.5 0.0002096 4835.73291 4852.15381
15.2200 15.2250 4763.5 0.0002099 4830.94141 4847.10547
15.2300 15.2350 4751.8 0.0002104 4826.16309 4842.08154
15.2400 15.2450 4783.2 0.0002091 4821.39746 4843.84814
15.2500 15.2550 4754.1 0.0002103 4816.64014 4838.94141
15.2600 15.2650 4757.0 0.0002102 4811.89648 4834.05518
15.2700 15.2750 4744.6 0.0002108 4807.16406 4829.18848
15.2800 15.2850 4743.0 0.0002108 4802.44385 4824.34033
15.2900 15.2950 4715.2 0.0002121 4797.73193 4819.51074
15.3000 15.3050 4742.3 0.0002109 4793.03516 4814.70068
15.3100 15.3150 4692.5 0.0002131 4788.34619 4809.90967
15.3200 15.3250 4709.3 0.0002123 4783.66943 4805.13721
15.3300 15.3350 4692.7 0.0002131 4779.00244 4800.38184
15.3400 15.3450 4705.7 0.0002125 4774.34717 4795.64355
15.3500 15.3550 4668.6 0.0002142 4769.70215 4790.92334
15.3600 15.3650 4710.0 0.0002123 4765.06738 4775.45459
15.3700 15.3750 4657.1 0.0002147 4760.44287 4770.92188
15.3800 15.3850 4671.2 0.0002141 4755.82813 4766.40430
15.3900 15.3950 4673.9 0.0002140 4751.22363 4761.90088
15.4000 15.4050 4664.8 0.0002144 4746.63037 4757.41064
15.4100 15.4150 4645.3 0.0002153 4742.04688 4752.93506
15.4200 15.4250 4676.7 0.0002138 4737.47168 4748.47217
15.4300 15.4350 4666.2 0.0002143 4732.90576 4744.02100
15.4400 15.4450 4654.8 0.0002148 4728.35059 4739.58691
15.4500 15.4550 4679.1 0.0002137 4723.80469 4735.16260
15.4600 15.4650 4664.9 0.0002144 4719.26904 4730.75488
15.4700 15.4750 4681.8 0.0002136 4714.74072 4726.35693
15.4800 15.4850 4654.8 0.0002148 4710.22363 4721.97510
15.4900 15.4950 4669.0 0.0002142 4705.71289 4717.60596
15.5000 15.5050 4640.6 0.0002155 4701.21387 4713.24854
15.5100 15.5150 4649.3 0.0002151 4696.72266 4708.90625
15.5200 15.5250 4614.2 0.0002167 4692.24023 4704.57764
15.5300 15.5350 4605.1 0.0002171 4687.76855 4700.26270
15.5400 15.5450 4603.7 0.0002172 4683.30273 4695.96094
15.5500 15.5550 4584.9 0.0002181 4678.84619 4691.67236
15.5600 15.5650 4564.1 0.0002191 4674.40039 4687.39795
15.5700 15.5750 4573.0 0.0002187 4669.96045 4683.13916
15.5800 15.5850 4540.4 0.0002202 4665.53027 4678.89014
15.5900 15.5950 4538.1 0.0002204 4661.10840 4674.65674
15.6000 15.6050 4534.0 0.0002206 4656.69580 4670.43848
15.6100 15.6150 4534.6 0.0002205 4652.29004 4666.23389
15.6200 15.6250 4511.6 0.0002216 4647.89209 4662.04053
15.6300 15.6350 4510.3 0.0002217 4643.50293 4657.86475
15.6400 15.6450 4520.1 0.0002212 4639.12256 4653.70459
15.6500 15.6550 4490.4 0.0002227 4634.75146 4649.55518
15.6600 15.6650 4497.9 0.0002223 4630.38574 4645.42334
15.6700 15.6750 4484.6 0.0002230 4626.02881 4641.30566
15.6800 15.6850 4486.9 0.0002229 4621.67920 4637.20410
15.6900 15.6950 4468.6 0.0002238 4617.33887 4633.11719
15.7000 15.7050 4481.0 0.0002232 4613.00488 4629.04688
15.7100 15.7150 4473.7 0.0002235 4608.67871 4624.99121
15.7200 15.7250 4468.7 0.0002238 4604.36035 4620.95313
15.7300 15.7350 4484.7 0.0002230 4600.05029 4616.93066
15.7400 15.7450 4475.1 0.0002235 4595.74658 4612.92773
15.7500 15.7550 4451.6 0.0002246 4591.45068 4609.38477
15.7600 15.7650 4447.8 0.0002248 4587.16357 4605.41943
15.7700 15.7750 4461.9 0.0002241 4582.88477 4601.47412
15.7800 15.7850 4460.9 0.0002242 4578.61279 4597.54590
15.7900 15.7950 4446.8 0.0002249 4574.34473 4593.63721
15.8000 15.8050 4452.7 0.0002246 4570.08740 4589.74658
15.8100 15.8150 4455.2 0.0002245 4565.83740 4585.87988
15.8200 15.8250 4439.2 0.0002253 4561.59375 4582.03076
15.8300 15.8350 4448.4 0.0002248 4557.35889 4578.20459
15.8400 15.8450 4449.4 0.0002247 4553.12891 4574.39941
15.8500 15.8550 4462.5 0.0002241 4548.90820 4570.61670
15.8600 15.8650 4429.4 0.0002258 4544.69336 4566.85938
15.8700 15.8750 4448.4 0.0002248 4540.48633 4563.12500
15.8800 15.8850 4435.4 0.0002255 4536.28662 4559.41748
15.8900 15.8950 4440.7 0.0002252 4532.09473 4555.73535
15.9000 15.9050 4456.4 0.0002244 4527.90820 4552.08008
15.9100 15.9150 4444.5 0.0002250 4523.72900 4548.45410
15.9200 15.9250 4431.9 0.0002256 4519.55859 4544.85986
15.9300 15.9350 4439.1 0.0002253 4515.39404 4541.29639
15.9400 15.9450 4450.7 0.0002247 4511.23779 4537.76563
15.9500 15.9550 4441.6 0.0002251 4507.08691 4534.26953
15.9600 15.9650 4439.8 0.0002252 4502.94385 4530.81104
15.9700 15.9750 4440.7 0.0002252 4498.80762 4527.39209
15.9800 15.9850 4444.9 0.0002250 4494.68018 4524.01416
15.9900 15.9950 4447.5 0.0002248 4490.55762 4520.67969
16.0000 16.0050 4444.6 0.0002250 4486.44238 4517.39111
16.0100 16.0150 4439.3 0.0002253 4482.33496 4514.15576
16.0200 16.0250 4487.5 0.0002228 4478.23291 4510.97168
16.0300 16.0350 4445.3 0.0002250 4474.13965 4507.84717
16.0400 16.0450 4470.3 0.0002237 4470.05273 4504.78662
16.0500 16.0550 4471.4 0.0002236 4465.97314 4501.79346
16.0600 16.0650 4490.3 0.0002227 4461.89893 4498.87451
16.0700 16.0750 4484.6 0.0002230 4457.83252 4496.03711
16.0800 16.0850 4506.1 0.0002219 4453.77490 4493.29102
16.0900 16.0950 4519.3 0.0002213 4449.72217 4490.64453
16.1000 16.1050 4531.8 0.0002207 4445.67529 4488.10889
16.1100 16.1150 4544.6 0.0002200 4441.63916 4485.70313
16.1200 16.1250 4554.8 0.0002196 4437.60693 4483.71973
16.1300 16.1350 4577.7 0.0002185 4433.58447 4481.64355
16.1400 16.1450 4591.3 0.0002178 4429.56689 4479.77490
16.1500 16.1550 4620.6 0.0002164 4425.55518 4478.23340
16.1600 16.1650 4628.9 0.0002160 4421.55273 4476.94629
16.1700 16.1750 4651.7 0.0002150 4417.55566 4476.08203
16.1800 16.1850 4655.1 0.0002148 4413.56738 4475.77148
16.1900 16.1950 4685.4 0.0002134 4409.58398 4476.20410
16.2000 16.2050 4664.5 0.0002144 4405.60986 4477.61963
16.2100 16.2150 4699.1 0.0002128 4401.64063 4480.31836
16.2200 16.2250 4695.1 0.0002130 4397.68018 4484.66406
16.2300 16.2350 4700.0 0.0002128 4393.72607 4491.05859
16.2400 16.2450 4681.5 0.0002136 4389.77930 4499.92188
16.2500 16.2550 4683.1 0.0002135 4385.83838 4511.64648
16.2600 16.2650 4677.0 0.0002138 4381.90576 4526.52686
16.2700 16.2750 4705.9 0.0002125 4377.97949 4544.69922
16.2800 16.2850 4697.9 0.0002129 4374.06055 4574.86816
16.2900 16.2950 4706.2 0.0002125 4370.14990 4599.04688
16.3000 16.3050 4713.1 0.0002122 4366.24512 4624.99561
16.3100 16.3150 4716.1 0.0002120 4362.34814 4651.11572
16.3200 16.3250 4738.1 0.0002111 4358.45703 4675.01123
16.3300 16.3350 4724.2 0.0002117 4354.57520 4693.58984
16.3400 16.3450 4735.7 0.0002112 4350.69922 4703.64014
16.3500 16.3550 4682.6 0.0002136 4346.83057 4702.97852
16.3600 16.3650 4698.2 0.0002128 4342.96924 4691.48145
16.3700 16.3750 4647.7 0.0002152 4339.11475 4671.16553
16.3800 16.3850 4627.7 0.0002161 4335.27002 4645.20166
16.3900 16.3950 4574.6 0.0002186 4331.42969 4616.76367
16.4000 16.4050 4570.0 0.0002188 4327.59814 4588.35547
16.4100 16.4150 4530.4 0.0002207 4323.77295 4561.68799
16.4200 16.4250 4521.0 0.0002212 4319.95459 4537.80029
16.4300 16.4350 4491.1 0.0002227 4316.14453 4517.22852
16.4400 16.4450 4478.4 0.0002233 4312.34277 4500.14746
16.4500 16.4550 4463.6 0.0002240 4308.54688 4486.47656
16.4600 16.4650 4469.8 0.0002237 4304.75928 4475.96289
16.4700 16.4750 4445.3 0.0002250 4300.97949 4468.26221
16.4800 16.4850 4436.9 0.0002254 4297.20605 4462.99854
16.4900 16.4950 4456.2 0.0002244 4293.43994 4459.81006
16.5000 16.5050 4446.0 0.0002249 4289.68311 4458.38135
16.5100 16.5150 4436.0 0.0002254 4285.93164 4458.46875
16.5200 16.5250 4433.8 0.0002255 4282.18945 4459.89697
16.5300 16.5350 4446.5 0.0002249 4278.45361 4462.57568
16.5400 16.5450 4460.4 0.0002242 4274.72510 4466.47510
16.5500 16.5550 4465.3 0.0002240 4271.00781 4471.65234
16.5600 16.5650 4468.6 0.0002238 4267.29443 4478.22705
16.5700 16.5750 4493.8 0.0002225 4263.58936 4486.40479
16.5800 16.5850 4505.4 0.0002220 4259.89307 4496.47217
16.5900 16.5950 4521.0 0.0002212 4256.20313 4508.81592
16.6000 16.6050 4538.8 0.0002203 4252.52148 4523.91846
16.6100 16.6150 4564.2 0.0002191 4248.84863 4542.35010
16.6200 16.6250 4587.9 0.0002180 4245.18164 4564.76660
16.6300 16.6350 4665.8 0.0002143 4241.52490 4591.86670
16.6400 16.6450 4669.6 0.0002142 4237.87549 4624.34229
16.6500 16.6550 4741.5 0.0002109 4234.23242 4662.82715
16.6600 16.6650 4818.5 0.0002075 4230.59668 4707.82764
16.6700 16.6750 4865.0 0.0002055 4226.97070 4759.64355
16.6800 16.6850 4952.2 0.0002019 4223.35205 4818.30371
16.6900 16.6950 5049.9 0.0001980 4219.74170 4883.46973
16.7000 16.7050 5166.1 0.0001936 4216.13965 4954.33057
16.7100 16.7150 5246.0 0.0001906 4212.54395 5029.59912
16.7200 16.7250 5349.6 0.0001869 4208.95850 5107.78369
16.7300 16.7350 5448.9 0.0001835 4205.37939 5188.15430
16.7400 16.7450 5556.8 0.0001800 4201.80908 5272.34424
16.7500 16.7550 5669.1 0.0001764 4198.24707 5365.90039
16.7600 16.7650 5792.6 0.0001726 4194.69336 5478.58887
16.7700 16.7750 5938.9 0.0001684 4191.14697 5623.21680
16.7800 16.7850 6137.2 0.0001629 4187.60938 5813.87891
16.7900 16.7950 6383.2 0.0001567 4184.08008 6064.40576
16.8000 16.8050 6668.6 0.0001500 4180.55908 6387.13525
16.8100 16.8150 7045.1 0.0001419 4177.04590 6794.13232
16.8200 16.8250 7460.9 0.0001340 4173.54199 7285.86230
16.8300 16.8350 7960.7 0.0001256 4170.04639 7879.25732
16.8400 16.8450 8470.5 0.0001181 4166.55762 8535.11621
16.8500 16.8550 9051.0 0.0001105 4163.07861 9248.08691
16.8600 16.8650 9550.9 0.0001047 4159.60742 9982.49316
16.8700 16.8750 10043.4 0.0000996 4156.14404 10683.29688
16.8800 16.8850 10380.6 0.0000963 4152.69043 11275.50391
16.8900 16.8950 10618.8 0.0000942 4149.24463 11673.76270
16.9000 16.9050 10640.4 0.0000940 4145.80811 11806.58789
16.9100 16.9150 10546.5 0.0000948 4142.37891 11646.27930
16.9200 16.9250 10265.8 0.0000974 4138.95898 11222.59473
16.9300 16.9350 9818.1 0.0001019 4135.54736 10607.81152
16.9400 16.9450 9301.8 0.0001075 4132.14453 9886.62500
16.9500 16.9550 8738.4 0.0001144 4128.75098 9132.57227
16.9600 16.9650 8177.6 0.0001223 4125.36523 8405.19238
16.9700 16.9750 7614.4 0.0001313 4121.98828 7726.74707
16.9800 16.9850 7110.6 0.0001406 4118.62109 7122.65137
16.9900 16.9950 6668.7 0.0001500 4115.26221 6601.35742
17.0000 17.0050 6276.5 0.0001593 4111.91064 6163.45898
17.0100 17.0150 5943.2 0.0001683 4108.56885 5804.07178
17.0200 17.0250 5664.8 0.0001765 4105.23584 5514.82959
17.0300 17.0350 5425.8 0.0001843 4101.91211 5285.56543
17.0400 17.0450 5218.1 0.0001916 4098.59717 5105.66992
17.0500 17.0550 5070.2 0.0001972 4095.29028 4965.10498
17.0600 17.0650 4912.5 0.0002036 4091.99365 4855.02881
17.0700 17.0750 4823.2 0.0002073 4088.70459 4768.09180
17.0800 17.0850 4723.4 0.0002117 4085.42725 4698.47510
17.0900 17.0950 4641.3 0.0002155 4082.15552 4641.75000
17.1000 17.1050 4575.1 0.0002186 4078.89355 4594.65967
17.1100 17.1150 4521.7 0.0002212 4075.64209 4554.85791
17.1200 17.1250 4479.8 0.0002232 4072.39941 4520.68652
17.1300 17.1350 4435.6 0.0002254 4069.16479 4490.97510
17.1400 17.1450 4399.4 0.0002273 4065.93970 4464.89697
17.1500 17.1550 4370.4 0.0002288 4062.72363 4441.85547
17.1600 17.1650 4359.8 0.0002294 4059.51685 4421.41211
17.1700 17.1750 4334.1 0.0002307 4056.31885 4403.24023
17.1800 17.1850 4307.0 0.0002322 4053.13086 4387.09180
17.1900 17.1950 4305.6 0.0002323 4049.95142 4372.78271
17.2000 17.2050 4315.0 0.0002318 4046.78125 4360.18018
17.2100 17.2150 4301.7 0.0002325 4043.62231 4349.20459
17.2200 17.2250 4304.7 0.0002323 4040.46973 4339.83252
17.2300 17.2350 4304.2 0.0002323 4037.32861 4332.10010
17.2400 17.2450 4322.8 0.0002313 4034.19556 4326.11963
17.2500 17.2550 4326.5 0.0002311 4031.07153 4322.08301
17.2600 17.2650 4356.0 0.0002296 4027.95874 4320.27979
17.2700 17.2750 4370.1 0.0002288 4024.85303 4321.10059
17.2800 17.2850 4417.5 0.0002264 4021.75757 4325.02295
17.2900 17.2950 4460.3 0.0002242 4018.67334 4332.60596
17.3000 17.3050 4507.0 0.0002219 4015.59839 4344.43506
17.3100 17.3150 4563.2 0.0002191 4012.53174 4361.07178
17.3200 17.3250 4643.9 0.0002153 4009.47412 4382.97266
17.3300 17.3350 4719.9 0.0002119 4006.42700 4410.38867
17.3400 17.3450 4814.4 0.0002077 4003.38916 4443.25586
17.3500 17.3550 4907.2 0.0002038 4000.36011 4481.04297
17.3600 17.3650 4995.9 0.0002002 3997.34106 4522.58301
17.3700 17.3750 5120.8 0.0001953 3994.33203 4565.83057
17.3800 17.3850 5173.3 0.0001933 3991.33325 4607.61426
17.3900 17.3950 5225.2 0.0001914 3988.34253 4643.56494
17.4000 17.4050 5234.9 0.0001910 3985.36353 4668.61084
17.4100 17.4150 5230.6 0.0001912 3982.39404 4678.30078
17.4200 17.4250 5206.7 0.0001921 3979.43286 4670.56738
17.4300 17.4350 5132.2 0.0001948 3976.48047 4646.73291
17.4400 17.4450 5063.7 0.0001975 3973.53931 4610.85547
17.4500 17.4550 4954.5 0.0002018 3970.60815 4568.03076
17.4600 17.4650 4883.7 0.0002048 3967.68726 4522.88037
17.4700 17.4750 4776.5 0.0002094 3964.77515 4478.88623
17.4800 17.4850 4703.4 0.0002126 3961.87354 4438.36035
17.4900 17.4950 4633.9 0.0002158 3958.98120 4402.67090
17.5000 17.5050 4570.6 0.0002188 3956.09863 4372.50732
17.5100 17.5150 4496.9 0.0002224 3953.22681 4348.06250
17.5200 17.5250 4471.6 0.0002236 3950.36377 4329.17578
17.5300 17.5350 4410.1 0.0002268 3947.51196 4315.47314
17.5400 17.5450 4406.5 0.0002269 3944.66895 4306.45557
17.5500 17.5550 4366.1 0.0002290 3941.83667 4301.59424
17.5600 17.5650 4350.1 0.0002299 3939.01440 4300.40479
17.5700 17.5750 4347.9 0.0002300 3936.20093 4302.48730
17.5800 17.5850 4359.1 0.0002294 3933.39844 4307.57666
17.5900 17.5950 4345.6 0.0002301 3930.60645 4315.55762
17.6000 17.6050 4361.0 0.0002293 3927.82422 4326.48193
17.6100 17.6150 4370.8 0.0002288 3925.05176 4340.58301
17.6200 17.6250 4403.4 0.0002271 3922.28955 4358.27881
17.6300 17.6350 4414.7 0.0002265 3919.53784 4380.18555
17.6400 17.6450 4438.1 0.0002253 3916.79492 4407.10400
17.6500 17.6550 4461.6 0.0002241 3914.06323 4440.01758
17.6600 17.6650 4492.1 0.0002226 3911.34106 4480.04199
17.6700 17.6750 4527.6 0.0002209 3908.62939 4528.39014
17.6800 17.6850 4548.4 0.0002199 3905.92725 4586.26270
17.6900 17.6950 4594.2 0.0002177 3903.23608 4654.77734
17.7000 17.7050 4662.3 0.0002145 3900.55518 4734.84570
17.7100 17.7150 4721.8 0.0002118 3897.88501 4827.05176
17.7200 17.7250 4787.4 0.0002089 3895.22339 4931.52246
17.7300 17.7350 4884.0 0.0002048 3892.57373 5047.75391
17.7400 17.7450 4986.4 0.0002005 3889.93384 5174.40576
17.7500 17.7550 5072.2 0.0001972 3887.30371 5309.16016
17.7600 17.7650 5164.2 0.0001936 3884.68433 5448.96289
17.7700 17.7750 5239.7 0.0001909 3882.07593 5597.09570
17.7800 17.7850 5326.1 0.0001878 3879.47607 5741.82959
17.7900 17.7950 5425.4 0.0001843 3876.88745 5894.29883
17.8000 17.8050 5522.4 0.0001811 3874.31055 6066.03076
17.8100 17.8150 5661.6 0.0001766 3871.74219 6273.39697
17.8200 17.8250 5859.4 0.0001707 3869.18457 6534.71631
17.8300 17.8350 6117.8 0.0001635 3866.63867 6867.31201
17.8400 17.8450 6507.7 0.0001537 3864.10107 7285.23682
17.8500 17.8550 7032.1 0.0001422 3861.57568 7797.43506
17.8600 17.8650 7756.9 0.0001289 3859.06079 8406.02734
17.8700 17.8750 8642.3 0.0001157 3856.55493 9104.25195
17.8800 17.8850 9837.9 0.0001016 3854.06104 9873.69629
17.8900 17.8950 11105.2 0.0000900 3851.57690 10680.50293
17.9000 17.9050 12331.8 0.0000811 3849.10205 11471.13281
17.9100 17.9150 13664.5 0.0000732 3846.63989 12170.45215
17.9200 17.9250 14478.2 0.0000691 3844.18726 12688.17090
17.9300 17.9350 14929.3 0.0000670 3841.74512 12939.34766
17.9400 17.9450 14845.7 0.0000674 3839.31421 12874.96484
17.9500 17.9550 14370.1 0.0000696 3836.89307 12503.87012
17.9600 17.9650 13353.6 0.0000749 3834.48291 11888.19727
17.9700 17.9750 12040.5 0.0000831 3832.08374 11116.21777
17.9800 17.9850 10687.2 0.0000936 3829.69385 10273.63477
17.9900 17.9950 9467.9 0.0001056 3827.31543 9427.84570
18.0000 18.0050 8267.2 0.0001210 3824.94873 8624.82129
18.0100 18.0150 7301.2 0.0001370 3822.59058 7893.35107
18.0200 18.0250 6550.9 0.0001527 3820.24487 7248.07617
18.0300 18.0350 5956.9 0.0001679 3817.90894 6694.14014
18.0400 18.0450 5527.9 0.0001809 3815.58398 6229.74854
18.0500 18.0550 5199.7 0.0001923 3813.27051 5848.36523
18.0600 18.0650 4928.8 0.0002029 3810.96680 5540.52783
18.0700 18.0750 4777.6 0.0002093 3808.67407 5295.39990
18.0800 18.0850 4641.7 0.0002154 3806.39087 5101.97168
18.0900 18.0950 4537.0 0.0002204 3804.11987 4949.96484
18.1000 18.1050 4442.0 0.0002251 3801.85913 4830.36621
18.1100 18.1150 4394.2 0.0002276 3799.60962 4735.66992
18.1200 18.1250 4346.7 0.0002301 3797.37012 4659.89307
18.1300 18.1350 4311.3 0.0002319 3795.14185 4598.44336
18.1400 18.1450 4293.1 0.0002329 3792.92505 4547.89160
18.1500 18.1550 4255.3 0.0002350 3790.71777 4505.73877
18.1600 18.1650 4252.4 0.0002352 3788.52344 4470.18408
18.1700 18.1750 4235.0 0.0002361 3786.33789 4439.94092
18.1800 18.1850 4229.4 0.0002364 3784.16431 4414.08105
18.1900 18.1950 4202.6 0.0002379 3782.00122 4391.92773
18.2000 18.2050 4234.7 0.0002361 3779.84863 4372.98145
18.2100 18.2150 4211.3 0.0002375 3777.70801 4356.85205
18.2200 18.2250 4220.7 0.0002369 3775.57715 4343.24609
18.2300 18.2350 4198.1 0.0002382 3773.45752 4331.92432
18.2400 18.2450 4230.3 0.0002364 3771.34937 4322.69629
18.2500 18.2550 4212.8 0.0002374 3769.25171 4315.40869
18.2600 18.2650 4224.4 0.0002367 3767.16553 4309.93848
18.2700 18.2750 4234.7 0.0002361 3765.09058 4306.18799
18.2800 18.2850 4243.1 0.0002357 3763.02539 4304.08057
18.2900 18.2950 4244.8 0.0002356 3760.97217 4303.55762
18.3000 18.3050 4252.4 0.0002352 3758.92993 4304.58301
18.3100 18.3150 4283.0 0.0002335 3756.89771 4307.13281
18.3200 18.3250 4271.7 0.0002341 3754.87769 4311.20068
18.3300 18.3350 4299.3 0.0002326 3752.86865 4317.21924
18.3400 18.3450 4301.1 0.0002325 3750.86914 4324.36328
18.3500 18.3550 4299.6 0.0002326 3748.88184 4333.08984
18.3600 18.3650 4305.6 0.0002323 3746.90601 4343.45068
18.3700 18.3750 4344.7 0.0002302 3744.94043 4355.51318
18.3800 18.3850 4326.0 0.0002312 3742.98682 4369.36182
18.3900 18.3950 4349.8 0.0002299 3741.04321 4384.76953
18.4000 18.4050 4368.1 0.0002289 3739.11182 4402.50830
18.4100 18.4150 4375.5 0.0002285 3737.19116 4422.39063
18.4200 18.4250 4400.2 0.0002273 3735.28076 4444.57959
18.4300 18.4350 4435.6 0.0002254 3733.38379 4469.26709
18.4400 18.4450 4448.8 0.0002248 3731.49609 4496.67139
18.4500 18.4550 4495.3 0.0002225 3729.62085 4527.04639
18.4600 18.4650 4524.3 0.0002210 3727.75586 4560.69238
18.4700 18.4750 4540.8 0.0002202 3725.90161 4597.94531
18.4800 18.4850 4584.1 0.0002181 3724.05933 4639.20508
18.4900 18.4950 4649.3 0.0002151 3722.22778 4684.93848
18.5000 18.5050 4707.0 0.0002124 3720.40918 4735.69287
18.5100 18.5150 4744.0 0.0002108 3718.60059 4792.12988
18.5200 18.5250 4814.8 0.0002077 3716.80298 4855.05225
18.5300 18.5350 4907.4 0.0002038 3715.01636 4925.45410
18.5400 18.5450 4982.0 0.0002007 3713.24121 5004.60498
18.5500 18.5550 5055.4 0.0001978 3711.47803 5094.16016
18.5600 18.5650 5163.7 0.0001937 3709.72656 5189.54932
18.5700 18.5750 5309.1 0.0001884 3707.98560 5307.37012
18.5800 18.5850 5422.5 0.0001844 3706.25513 5444.82178
18.5900 18.5950 5586.6 0.0001790 3704.53711 5607.42139
18.6000 18.6050 5762.2 0.0001735 3702.82983 5802.60352
18.6100 18.6150 5978.5 0.0001673 3701.13477 6040.22900
18.6200 18.6250 6243.7 0.0001602 3699.45044 6333.06348
18.6300 18.6350 6573.5 0.0001521 3697.77832 6697.13770
18.6400 18.6450 6923.7 0.0001444 3696.11719 7151.87305
18.6500 18.6550 7416.7 0.0001348 3694.46729 7720.93408
18.6600 18.6650 8028.4 0.0001246 3692.82861 8426.90820
18.6700 18.6750 8756.1 0.0001142 3691.20068 9296.58105
18.6800 18.6850 9678.2 0.0001033 3689.58472 10354.29492
18.6900 18.6950 10864.3 0.0000920 3687.98096 11620.17285
18.7000 18.7050 12377.2 0.0000808 3686.38818 13106.55566
18.7100 18.7150 14144.5 0.0000707 3684.80737 14813.64648
18.7200 18.7250 16348.2 0.0000612 3683.23657 16724.15820
18.7300 18.7350 18879.0 0.0000530 3681.67871 18796.61914
18.7400 18.7450 21711.6 0.0000461 3680.13135 20957.53516
18.7500 18.7550 24510.7 0.0000408 3678.59595 23094.09375
18.7600 18.7650 27236.8 0.0000367 3677.07202 25052.32617
18.7700 18.7750 29495.8 0.00003390 3675.56006 26648.52539
18.7800 18.7850 30875.8 0.00003239 3674.05859 27701.61914
18.7900 18.7950 31499.7 0.00003175 3672.56982 28085.31445
18.8000 18.8050 31033.0 0.00003222 3671.09204 27779.17383
18.8100 18.8150 29942.0 0.00003340 3669.62573 26883.99414
18.8200 18.8250 28246.6 0.0000354 3668.17065 25585.80273
18.8300 18.8350 26209.7 0.0000382 3666.72803 24092.91406
18.8400 18.8450 24179.5 0.0000414 3665.29663 22584.36914
18.8500 18.8550 22422.9 0.0000446 3663.87622 21186.49609
18.8600 18.8650 21128.4 0.0000473 3662.46826 19970.49805
18.8700 18.8750 19978.3 0.0000501 3661.07129 18958.08008
18.8800 18.8850 19201.4 0.0000521 3659.68579 18127.74609
18.8900 18.8950 18642.6 0.0000536 3658.31274 17421.86523
18.9000 18.9050 18123.7 0.0000552 3656.95093 16759.23828
18.9100 18.9150 17493.8 0.0000572 3655.60083 16057.19434
18.9200 18.9250 16771.2 0.0000596 3654.26221 15258.81543
18.9300 18.9350 15798.1 0.0000633 3652.93555 14350.91113
18.9400 18.9450 14785.1 0.0000676 3651.61987 13360.91895
18.9500 18.9550 13644.5 0.0000733 3650.31714 12337.30957
18.9600 18.9650 12379.2 0.0000808 3649.02515 11328.91211
18.9700 18.9750 11227.5 0.0000891 3647.74487 10373.44336
18.9800 18.9850 10184.8 0.0000982 3646.47632 9495.19727
18.9900 18.9950 9189.5 0.0001088 3645.21924 8707.21973
19.0000 19.0050 8353.7 0.0001197 3643.97437 8014.33936
19.0100 19.0150 7656.1 0.0001306 3642.74170 7415.61670
19.0200 19.0250 7076.5 0.0001413 3641.52075 6906.08105
19.0300 19.0350 6597.2 0.0001516 3640.31006 6478.04346
19.0400 19.0450 6189.4 0.0001616 3639.11182 6122.16455
19.0500 19.0550 5834.9 0.0001714 3637.92700 5828.38232
19.0600 19.0650 5604.9 0.0001784 3636.75146 5586.68896
19.0700 19.0750 5372.7 0.0001861 3635.58887 5387.28760
19.0800 19.0850 5197.4 0.0001924 3634.43701 5222.76904
19.0900 19.0950 5014.4 0.0001994 3633.29785 5085.62109
19.1000 19.1050 4910.5 0.0002036 3632.17065 4970.05713
19.1100 19.1150 4806.4 0.0002081 3631.05493 4871.48486
19.1200 19.1250 4713.3 0.0002122 3629.95093 4786.35449
19.1300 19.1350 4599.5 0.0002174 3628.85889 4711.96191
19.1400 19.1450 4553.7 0.0002196 3627.77856 4646.28174
19.1500 19.1550 4508.9 0.0002218 3626.70972 4587.78955
19.1600 19.1650 4427.0 0.0002259 3625.65332 4535.34229
19.1700 19.1750 4383.3 0.0002281 3624.60889 4488.06494
19.1800 19.1850 4345.1 0.0002301 3623.57495 4445.27734
19.1900 19.1950 4310.7 0.0002320 3622.55371 4406.43750
19.2000 19.2050 4274.8 0.0002339 3621.54346 4371.41943
19.2100 19.2150 4245.2 0.0002356 3620.54688 4339.24023
19.2200 19.2250 4214.3 0.0002373 3619.56104 4309.90137
19.2300 19.2350 4205.3 0.0002378 3618.58618 4283.14502
19.2400 19.2450 4180.8 0.0002392 3617.62476 4258.75049
19.2500 19.2550 4150.6 0.0002409 3616.67407 4236.52637
19.2600 19.2650 4137.8 0.0002417 3615.73608 4216.31152
19.2700 19.2750 4129.4 0.0002422 3614.80957 4197.96436
19.2800 19.2850 4120.4 0.0002427 3613.89380 4181.36377
19.2900 19.2950 4090.5 0.0002445 3612.99170 4166.41064
19.3000 19.3050 4077.4 0.0002453 3612.10034 4153.02100
19.3100 19.3150 4087.3 0.0002447 3611.22046 4141.12061
19.3200 19.3250 4072.8 0.0002455 3610.35327 4130.65820
19.3300 19.3350 4051.0 0.0002469 3609.49756 4121.58838
19.3400 19.3450 4049.2 0.0002470 3608.65430 4113.88330
19.3500 19.3550 4077.4 0.0002453 3607.82227 4107.52539
19.3600 19.3650 4056.8 0.0002465 3607.00244 4102.50879
19.3700 19.3750 4058.0 0.0002464 3606.19360 4098.84619
19.3800 19.3850 4051.3 0.0002468 3605.39844 4096.55518
19.3900 19.3950 4065.1 0.0002460 3604.61353 4095.67334
19.4000 19.4050 4059.6 0.0002463 3603.84082 4096.25439
19.4100 19.4150 4074.0 0.0002455 3603.07959 4098.36475
19.4200 19.4250 4064.7 0.0002460 3602.33105 4102.09570
19.4300 19.4350 4093.8 0.0002443 3601.59277 4107.55908
19.4400 19.4450 4103.2 0.0002437 3600.86792 4114.21924
19.4500 19.4550 4117.3 0.0002429 3600.15503 4123.61670
19.4600 19.4650 4117.2 0.0002429 3599.45410 4135.21777
19.4700 19.4750 4166.9 0.0002400 3598.76416 4149.45703
19.4800 19.4850 4183.3 0.0002390 3598.08569 4166.63574
19.4900 19.4950 4202.5 0.0002380 3597.41846 4187.25732
19.5000 19.5050 4244.3 0.0002356 3596.76587 4211.99707
19.5100 19.5150 4303.8 0.0002324 3596.12231 4243.73096
19.5200 19.5250 4350.0 0.0002299 3595.49170 4279.82715
19.5300 19.5350 4393.0 0.0002276 3594.87256 4323.92480
19.5400 19.5450 4469.5 0.0002237 3594.26563 4378.31201
19.5500 19.5550 4565.7 0.0002190 3593.67017 4445.98828
19.5600 19.5650 4643.9 0.0002153 3593.08667 4530.80371
19.5700 19.5750 4781.4 0.0002091 3592.51440 4637.53516
19.5800 19.5850 4918.2 0.0002033 3591.95508 4771.89990
19.5900 19.5950 5101.2 0.0001960 3591.40649 4931.66260
19.6000 19.6050 5314.1 0.0001882 3590.86963 5141.61230
19.6100 19.6150 5577.4 0.0001793 3590.34424 5400.11768
19.6200 19.6250 5872.6 0.0001703 3589.83105 5713.94775
19.6300 19.6350 6287.9 0.0001590 3589.32935 6088.59033
19.6400 19.6450 6749.7 0.0001482 3588.83960 6539.52295
19.6500 19.6550 7285.3 0.0001373 3588.36206 7042.17627
19.6600 19.6650 7877.6 0.0001269 3587.89502 7603.61523
19.6700 19.6750 8614.3 0.0001161 3587.44043 8211.99609
19.6800 19.6850 9303.9 0.0001075 3586.99780 8846.16211
19.6900 19.6950 9991.6 0.0001001 3586.56641 9472.75879
19.7000 19.7050 10592.3 0.0000944 3586.14697 10044.38086
19.7100 19.7150 11046.4 0.0000905 3585.73730 10501.87305
19.7200 19.7250 11310.1 0.0000884 3585.34131 10785.19434
19.7300 19.7350 11323.9 0.0000883 3584.95605 10848.32910
19.7400 19.7450 11123.1 0.0000899 3584.58350 10680.94043
19.7500 19.7550 10746.6 0.0000931 3584.22119 10310.29590
19.7600 19.7650 10192.9 0.0000981 3583.87134 9790.48828
19.7700 19.7750 9498.4 0.0001053 3583.53247 9183.40039
19.7800 19.7850 8808.3 0.0001135 3583.20483 8543.76172
19.7900 19.7950 8143.2 0.0001228 3582.88867 7912.77979
19.8000 19.8050 7492.2 0.0001335 3582.58472 7318.12695
19.8100 19.8150 6920.3 0.0001445 3582.29272 6776.53809
19.8200 19.8250 6394.9 0.0001564 3582.01123 6296.60840
19.8300 19.8350 5960.2 0.0001678 3581.74097 5881.06592
19.8400 19.8450 5617.6 0.0001780 3581.48242 5528.44385
19.8500 19.8550 5299.2 0.0001887 3581.23535 5234.38965
19.8600 19.8650 5058.2 0.0001977 3580.99976 4992.73730
19.8700 19.8750 4845.5 0.0002064 3580.77417 4796.41162
19.8800 19.8850 4692.2 0.0002131 3580.56177 4638.14502
19.8900 19.8950 4530.8 0.0002207 3580.35962 4511.01514
19.9000 19.9050 4418.8 0.0002263 3580.16870 4408.80811
19.9100 19.9150 4322.6 0.0002313 3579.98926 4326.20850
19.9200 19.9250 4255.8 0.0002350 3579.82080 4258.84229
19.9300 19.9350 4168.6 0.0002399 3579.66406 4203.23633
19.9400 19.9450 4121.4 0.0002426 3579.51880 4156.71143
19.9500 19.9550 4077.9 0.0002452 3579.38403 4117.24463
19.9600 19.9650 4040.6 0.0002475 3579.26025 4083.33398
19.9700 19.9750 4014.7 0.0002491 3579.14771 4053.87231
19.9800 19.9850 3971.7 0.0002518 3579.04565 4028.05054
19.9900 19.9950 3929.0 0.0002545 3578.95679 4005.26709
20.0000 20.0050 3930.4 0.0002544 3578.87720 3985.07568
20.0100 20.0150 3913.8 0.0002555 3578.80811 3967.13428
20.0200 20.0250 3870.4 0.0002584 3578.75146 3951.18237
20.0300 20.0350 3868.4 0.0002585 3578.70581 3937.19751
20.0400 20.0450 3884.0 0.0002575 3578.67017 3924.66650
20.0500 20.0550 3854.1 0.0002595 3578.64502 3913.65210
20.0600 20.0650 3846.6 0.0002600 3578.63184 3904.07886
20.0700 20.0750 3826.8 0.0002613 3578.62817 3895.90625
20.0800 20.0850 3853.0 0.0002595 3578.63647 3889.13525
20.0900 20.0950 3830.6 0.0002611 3578.65479 3883.82031
20.1000 20.1050 3819.0 0.0002618 3578.68408 3882.33545
20.1100 20.1150 3811.4 0.0002624 3578.72437 3880.31763
20.1200 20.1250 3832.6 0.0002609 3578.77466 3880.24854
20.1300 20.1350 3841.0 0.0002603 3578.83521 3882.42432
20.1400 20.1450 3819.6 0.0002618 3578.90698 3887.20190
20.1500 20.1550 3835.9 0.0002607 3578.98926 3894.98853
20.1600 20.1650 3834.8 0.0002608 3579.08130 3906.21973
20.1700 20.1750 3854.8 0.0002594 3579.18506 3921.32300
20.1800 20.1850 3859.1 0.0002591 3579.29834 3940.67358
20.1900 20.1950 3865.1 0.0002587 3579.42236 3964.54077
20.2000 20.2050 3903.0 0.0002562 3579.55688 3993.02246
20.2100 20.2150 3931.4 0.0002544 3579.70093 4025.96338
20.2200 20.2250 3919.1 0.0002552 3579.85571 4062.84888
20.2300 20.2350 3951.1 0.0002531 3580.02173 4102.67285
20.2400 20.2450 3992.5 0.0002505 3580.19629 4143.76025
20.2500 20.2550 4008.6 0.0002495 3580.38257 4183.58398
20.2600 20.2650 4029.5 0.0002482 3580.57690 4218.73975
20.2700 20.2750 4038.8 0.0002476 3580.78320 4245.24365
20.2800 20.2850 4039.5 0.0002476 3580.99829 4259.37695
20.2900 20.2950 4047.8 0.0002470 3581.22266 4258.88672
20.3000 20.3050 4029.6 0.0002482 3581.45874 4243.88623
20.3100 20.3150 4017.3 0.0002489 3581.70337 4216.81299
20.3200 20.3250 4017.2 0.0002489 3581.95776 4181.48291
20.3300 20.3350 3988.9 0.0002507 3582.22266 4141.89600
20.3400 20.3450 3958.0 0.0002527 3582.49634 4101.44629
20.3500 20.3550 3939.3 0.0002539 3582.78101 4062.64648
20.3600 20.3650 3933.7 0.0002542 3583.07471 4027.19629
20.3700 20.3750 3905.2 0.0002561 3583.37769 3996.16309
20.3800 20.3850 3892.2 0.0002569 3583.68970 3970.17017
20.3900 20.3950 3867.8 0.0002585 3584.01221 3949.54419
20.4000 20.4050 3885.6 0.0002574 3584.34424 3934.43628
20.4100 20.4150 3881.2 0.0002577 3584.68408 3924.91602
20.4200 20.4250 3872.1 0.0002583 3585.03442 3921.06445
20.4300 20.4350 3866.7 0.0002586 3585.39453 3923.03564
20.4400 20.4450 3900.4 0.0002564 3585.76294 3931.12695
20.4500 20.4550 3916.7 0.0002553 3586.14038 3945.79883
20.4600 20.4650 3927.7 0.0002546 3586.52637 3967.69678
20.4700 20.4750 3962.7 0.0002524 3586.92188 3997.61304
20.4800 20.4850 4017.5 0.0002489 3587.32666 4036.43311
20.4900 20.4950 4063.2 0.0002461 3587.73999 4085.04907
20.5000 20.5050 4114.2 0.0002431 3588.16260 4144.22510
20.5100 20.5150 4191.5 0.0002386 3588.59351 4214.45996
20.5200 20.5250 4304.9 0.0002323 3589.03320 4295.80566
20.5300 20.5350 4398.1 0.0002274 3589.48193 4387.64404
20.5400 20.5450 4516.3 0.0002214 3589.93921 4488.42383
20.5500 20.5550 4639.3 0.0002155 3590.40430 4595.26953
20.5600 20.5650 4792.3 0.0002087 3590.87817 4703.54199
20.5700 20.5750 4899.4 0.0002041 3591.36084 4806.43555
20.5800 20.5850 4993.2 0.0002003 3591.85132 4894.98584
20.5900 20.5950 5037.3 0.0001985 3592.34961 4959.08154
20.6000 20.6050 5086.6 0.0001966 3592.85693 4989.76123
20.6100 20.6150 5063.8 0.0001975 3593.37305 4982.19287
20.6200 20.6250 5018.9 0.0001992 3593.89624 4937.59229
20.6300 20.6350 4938.3 0.0002025 3594.42700 4862.71924
20.6400 20.6450 4850.1 0.0002062 3594.96680 4767.31055
20.6500 20.6550 4743.5 0.0002108 3595.51343 4661.21240
20.6600 20.6650 4606.2 0.0002171 3596.06909 4552.57275
20.6700 20.6750 4524.4 0.0002210 3596.63110 4447.29053
20.6800 20.6850 4440.6 0.0002252 3597.20142 4349.21973
20.6900 20.6950 4353.1 0.0002297 3597.77930 4260.62109
20.7000 20.7050 4258.0 0.0002349 3598.36401 4182.58447
20.7100 20.7150 4197.3 0.0002382 3598.95728 4115.34912
20.7200 20.7250 4149.1 0.0002410 3599.55664 4056.08228
20.7300 20.7350 4097.8 0.0002440 3600.16455 4008.98364
20.7400 20.7450 4037.8 0.0002477 3600.78003 3970.53101
20.7500 20.7550 4007.8 0.0002495 3601.40112 3924.41626
20.7600 20.7650 4003.5 0.0002498 3602.03052 3899.95703
20.7700 20.7750 3944.8 0.0002535 3602.66577 3880.73291
20.7800 20.7850 3929.4 0.0002545 3603.30859 3865.75488
20.7900 20.7950 3907.6 0.0002559 3603.95728 3854.17651
20.8000 20.8050 3899.7 0.0002564 3604.61401 3845.29614
20.8100 20.8150 3891.2 0.0002570 3605.27661 3838.55493
20.8200 20.8250 3862.6 0.0002589 3605.94556 3833.52051
20.8300 20.8350 3860.3 0.0002590 3606.62207 3829.86426
20.8400 20.8450 3851.9 0.0002596 3607.30420 3827.33984
20.8500 20.8550 3851.3 0.0002597 3607.99365 3825.77002
20.8600 20.8650 3834.9 0.0002608 3608.68750 3825.02612
20.8700 20.8750 3832.6 0.0002609 3609.38843 3818.97852
20.8800 20.8850 3838.3 0.0002605 3610.09595 3819.70239
20.8900 20.8950 3830.5 0.0002611 3610.80859 3821.05615
20.9000 20.9050 3815.1 0.0002621 3611.52808 3829.97583
20.9100 20.9150 3814.0 0.0002622 3612.25293 3832.58887
20.9200 20.9250 3829.1 0.0002612 3612.98438 3835.80249
20.9300 20.9350 3823.4 0.0002615 3613.71973 3839.63550
20.9400 20.9450 3811.3 0.0002624 3614.46265 3844.12720
20.9500 20.9550 3817.8 0.0002619 3615.20947 3849.33545
20.9600 20.9650 3835.0 0.0002608 3615.96216 3855.34448
20.9700 20.9750 3826.1 0.0002614 3616.72119 3862.26733
20.9800 20.9850 3830.3 0.0002611 3617.48486 3870.25391
20.9900 20.9950 3846.7 0.0002600 3618.25342 3879.48779
21.0000 21.0050 3847.3 0.0002599 3619.02637 3890.19604
21.0100 21.0150 3856.0 0.0002593 3619.80493 3902.63916
21.0200 21.0250 3857.7 0.0002592 3620.58911 3917.11108
21.0300 21.0350 3872.9 0.0002582 3621.37646 3933.91797
21.0400 21.0450 3902.3 0.0002563 3622.16943 3953.37158
21.0500 21.0550 3906.3 0.0002560 3622.96680 3975.75024
21.0600 21.0650 3952.6 0.0002530 3623.76855 4001.27832
21.0700 21.0750 3964.1 0.0002523 3624.57471 4030.08350
21.0800 21.0850 4004.1 0.0002497 3625.38477 4062.15259
21.0900 21.0950 4024.3 0.0002485 3626.20068 4097.26904
21.1000 21.1050 4079.7 0.0002451 3627.01880 4134.94727
21.1100 21.1150 4099.6 0.0002439 3627.84253 4174.30615
21.1200 21.1250 4165.3 0.0002401 3628.66895 4213.98633
21.1300 21.1350 4198.9 0.0002382 3629.49951 4252.06348
21.1400 21.1450 4228.9 0.0002365 3630.33374 4286.16016
21.1500 21.1550 4262.4 0.0002346 3631.17236 4313.83887
21.1600 21.1650 4303.5 0.0002324 3632.01367 4333.27051
21.1700 21.1750 4308.0 0.0002321 3632.85889 4343.93652
21.1800 21.1850 4315.0 0.0002318 3633.70703 4346.86865
21.1900 21.1950 4310.7 0.0002320 3634.55908 4344.29736
21.2000 21.2050 4320.2 0.0002315 3635.41406 4338.95068
21.2100 21.2150 4319.8 0.0002315 3636.27100 4333.42285
21.2200 21.2250 4296.8 0.0002327 3637.13257 4329.85010
21.2300 21.2350 4295.8 0.0002328 3637.99609 4329.87012
21.2400 21.2450 4334.7 0.0002307 3638.86230 4334.72705
21.2500 21.2550 4330.7 0.0002309 3639.73242 4345.40430
21.2600 21.2650 4356.5 0.0002295 3640.60278 4362.75195
21.2700 21.2750 4395.6 0.0002275 3641.47656 4387.59717
21.2800 21.2850 4443.6 0.0002250 3642.35303 4420.83008
21.2900 21.2950 4502.8 0.0002221 3643.23267 4463.48730
21.3000 21.3050 4550.1 0.0002198 3644.11206 4516.80615
21.3100 21.3150 4636.1 0.0002157 3644.99438 4582.27344
21.3200 21.3250 4731.7 0.0002113 3645.87939 4661.64355
21.3300 21.3350 4827.1 0.0002072 3646.76636 4756.93262
21.3400 21.3450 4949.2 0.0002021 3647.65381 4870.37939
21.3500 21.3550 5089.7 0.0001965 3648.54419 5004.39502
21.3600 21.3650 5281.9 0.0001893 3649.43481 5161.47705
21.3700 21.3750 5464.4 0.0001830 3650.32788 5344.12109
21.3800 21.3850 5694.0 0.0001756 3651.22217 5554.72021
21.3900 21.3950 5932.8 0.0001686 3652.11719 5795.41113
21.4000 21.4050 6249.5 0.0001600 3653.01221 6067.85303
21.4100 21.4150 6566.5 0.0001523 3653.91016 6372.86719
21.4200 21.4250 6903.4 0.0001449 3654.80859 6709.92627
21.4300 21.4350 7259.1 0.0001378 3655.70728 7076.62549
21.4400 21.4450 7663.3 0.0001305 3656.60742 7468.58447
21.4500 21.4550 8023.8 0.0001246 3657.50732 7880.49561
21.4600 21.4650 8370.6 0.0001195 3658.40649 8308.81152
21.4700 21.4750 8768.3 0.0001140 3659.30835 8755.38477
21.4800 21.4850 9235.7 0.0001083 3660.20996 9229.88574
21.4900 21.4950 9665.7 0.0001035 3661.11084 9748.80176
21.5000 21.5050 10158.8 0.0000984 3662.01172 10331.00977
21.5100 21.5150 10763.4 0.0000929 3662.91357 10992.05176
21.5200 21.5250 11482.2 0.0000871 3663.81445 11739.13477
21.5300 21.5350 12122.2 0.0000825 3664.71436 12567.36523
21.5400 21.5450 12849.4 0.0000778 3665.61450 13456.47949
21.5500 21.5550 13546.6 0.0000738 3666.51465 14367.43555
21.5600 21.5650 14311.9 0.0000699 3667.41382 15239.64746
21.5700 21.5750 14832.5 0.0000674 3668.31177 15991.86035
21.5800 21.5850 15132.7 0.0000661 3669.20850 16531.33398
21.5900 21.5950 15297.3 0.0000654 3670.10522 16774.07031
21.6000 21.6050 15268.6 0.0000655 3671.00049 16670.74023
21.6100 21.6150 14926.5 0.0000670 3671.89478 16225.14453
21.6200 21.6250 14404.3 0.0000694 3672.78760 15492.09180
21.6300 21.6350 13718.3 0.0000729 3673.67944 14556.83203
21.6400 21.6450 12960.9 0.0000772 3674.56909 13509.55859
21.6500 21.6550 12087.9 0.0000827 3675.45728 12427.62695
21.6600 21.6650 11196.7 0.0000893 3676.34399 11368.76660
21.6700 21.6750 10361.2 0.0000965 3677.22974 10377.83594
21.6800 21.6850 9557.5 0.0001046 3678.11182 9460.44238
21.6900 21.6950 8815.3 0.0001134 3678.99341 8646.82617
21.7000 21.7050 8172.0 0.0001224 3679.87207 7935.03516
21.7100 21.7150 7581.3 0.0001319 3680.74780 7324.49902
21.7200 21.7250 7087.1 0.0001411 3681.62134 6806.85645
21.7300 21.7350 6639.6 0.0001506 3682.49292 6374.75439
21.7400 21.7450 6272.1 0.0001594 3683.36206 6018.12207
21.7500 21.7550 5978.3 0.0001673 3684.22876 5726.37549
21.7600 21.7650 5698.5 0.0001755 3685.09180 5489.17822
21.7700 21.7750 5496.2 0.0001819 3685.95264 5297.00293
21.7800 21.7850 5271.6 0.0001897 3686.80981 5141.47314
21.7900 21.7950 5133.2 0.0001948 3687.66357 5015.51807
21.8000 21.8050 4990.1 0.0002004 3688.51489 4913.41943
21.8100 21.8150 4888.7 0.0002046 3689.36157 4830.71094
21.8200 21.8250 4794.0 0.0002086 3690.20630 4764.06445
21.8300 21.8350 4726.1 0.0002116 3691.04688 4711.10303
21.8400 21.8450 4665.4 0.0002143 3691.88428 4670.24854
21.8500 21.8550 4617.3 0.0002166 3692.71704 4640.53564
21.8600 21.8650 4589.2 0.0002179 3693.54590 4621.47803
21.8700 21.8750 4563.9 0.0002191 3694.37158 4612.91162
21.8800 21.8850 4557.7 0.0002194 3695.19263 4614.87061
21.8900 21.8950 4556.0 0.0002195 3696.00928 4627.45459
21.9000 21.9050 4552.3 0.0002197 3696.82251 4650.70703
21.9100 21.9150 4602.1 0.0002173 3697.63062 4684.48096
21.9200 21.9250 4621.8 0.0002164 3698.43481 4728.29541
21.9300 21.9350 4657.4 0.0002147 3699.23364 4781.16602
21.9400 21.9450 4719.0 0.0002119 3700.02808 4841.38428
21.9500 21.9550 4774.1 0.0002095 3700.81812 4906.22461
21.9600 21.9650 4839.7 0.0002066 3701.60132 4971.65625
21.9700 21.9750 4882.8 0.0002048 3702.38110 5032.16211
21.9800 21.9850 4915.7 0.0002034 3703.15576 5080.97754
21.9900 21.9950 4953.2 0.0002019 3703.92407 5111.09082
22.0000 22.0050 4959.4 0.0002016 3704.68774 5116.95557
22.0100 22.0150 4922.8 0.0002031 3705.44604 5096.33008
22.0200 22.0250 4881.0 0.0002049 3706.19800 5051.09277
22.0300 22.0350 4848.4 0.0002063 3706.94580 4986.52197
22.0400 22.0450 4766.9 0.0002098 3707.68652 4909.48828
22.0500 22.0550 4689.8 0.0002132 3708.42163 4826.69092
22.0600 22.0650 4601.0 0.0002173 3709.15088 4743.62891
22.0700 22.0750 4547.4 0.0002199 3709.87354 4664.30029
22.0800 22.0850 4480.2 0.0002232 3710.59155 4594.34277
22.0900 22.0950 4422.9 0.0002261 3711.30249 4529.49072
22.1000 22.1050 4389.4 0.0002278 3712.00635 4473.57373
22.1100 22.1150 4357.9 0.0002295 3712.70459 4426.95361
22.1200 22.1250 4298.7 0.0002326 3713.39551 4389.64697
22.1300 22.1350 4279.1 0.0002337 3714.08032 4361.46191
22.1400 22.1450 4260.4 0.0002347 3714.75806 4342.11768
22.1500 22.1550 4260.3 0.0002347 3715.42871 4331.35352
22.1600 22.1650 4262.1 0.0002346 3716.09253 4329.02344
22.1700 22.1750 4260.0 0.0002347 3716.75024 4335.17920
22.1800 22.1850 4281.6 0.0002336 3717.39990 4350.13867
22.1900 22.1950 4319.8 0.0002315 3718.04248 4374.52881
22.2000 22.2050 4324.6 0.0002312 3718.67749 4409.30859
22.2100 22.2150 4362.4 0.0002292 3719.30566 4455.77832
22.2200 22.2250 4433.9 0.0002255 3719.92627 4515.52881
22.2300 22.2350 4483.1 0.0002231 3720.53760 4590.38623
22.2400 22.2450 4572.9 0.0002187 3721.14331 4681.86230
22.2500 22.2550 4636.9 0.0002157 3721.74023 4792.68359
22.2600 22.2650 4777.9 0.0002093 3722.32935 4924.01514
22.2700 22.2750 4909.0 0.0002037 3722.91040 5076.87744
22.2800 22.2850 5079.3 0.0001969 3723.48438 5251.41699
22.2900 22.2950 5261.6 0.0001901 3724.04883 5446.59619
22.3000 22.3050 5516.5 0.0001813 3724.60596 5659.95947
22.3100 22.3150 5769.2 0.0001733 3725.15454 5887.47559
22.3200 22.3250 6068.5 0.0001648 3725.69385 6123.31885
22.3300 22.3350 6312.8 0.0001584 3726.22559 6359.40918
22.3400 22.3450 6576.5 0.0001521 3726.74829 6587.92627
22.3500 22.3550 6802.0 0.0001470 3727.26270 6787.26318
22.3600 22.3650 6911.8 0.0001447 3727.76807 6944.10791
22.3700 22.3750 6963.8 0.0001436 3728.26465 7036.67480
22.3800 22.3850 6952.5 0.0001438 3728.75244 7052.38574
22.3900 22.3950 6847.6 0.0001460 3729.23096 6986.72559
22.4000 22.4050 6693.5 0.0001494 3729.70068 6846.84229
22.4100 22.4150 6476.8 0.0001544 3730.16162 6649.12451
22.4200 22.4250 6256.3 0.0001598 3730.61230 6414.01172
22.4300 22.4350 6028.1 0.0001659 3731.05420 6161.04834
22.4400 22.4450 5793.2 0.0001726 3731.48682 5906.04150
22.4500 22.4550 5562.5 0.0001798 3731.90942 5660.36328
22.4600 22.4650 5372.4 0.0001861 3732.32373 5432.73926
22.4700 22.4750 5190.6 0.0001927 3732.72705 5224.87549
22.4800 22.4850 4994.8 0.0002002 3733.12085 5040.13574
22.4900 22.4950 4853.8 0.0002060 3733.50586 4878.94629
22.5000 22.5050 4726.5 0.0002116 3733.88013 4740.57324
22.5100 22.5150 4599.2 0.0002174 3734.24414 4623.47949
22.5200 22.5250 4498.0 0.0002223 3734.59888 4525.62598
22.5300 22.5350 4393.0 0.0002276 3734.94287 4444.69727
22.5400 22.5450 4362.0 0.0002293 3735.27856 4378.31982
22.5500 22.5550 4291.2 0.0002330 3735.60254 4324.18164
22.5600 22.5650 4223.6 0.0002368 3735.91650 4279.03857
22.5700 22.5750 4187.6 0.0002388 3736.21997 4243.28271
22.5800 22.5850 4171.6 0.0002397 3736.51343 4214.17969
22.5900 22.5950 4131.5 0.0002420 3736.79565 4190.41455
22.6000 22.6050 4102.2 0.0002438 3737.06860 4170.92676
22.6100 22.6150 4074.6 0.0002454 3737.32959 4154.88086
22.6200 22.6250 4070.8 0.0002457 3737.58154 4141.63818
22.6300 22.6350 4067.0 0.0002459 3737.82202 4130.70557
22.6400 22.6450 4044.4 0.0002473 3738.05029 4121.71484
22.6500 22.6550 4054.6 0.0002466 3738.26953 4114.39111
22.6600 22.6650 4043.8 0.0002473 3738.47729 4108.52441
22.6700 22.6750 4036.6 0.0002477 3738.67554 4103.96240
22.6800 22.6850 4040.8 0.0002475 3738.86108 4100.58691
22.6900 22.6950 4056.9 0.0002465 3739.03564 4098.31055
22.7000 22.7050 4063.0 0.0002461 3739.19971 4097.06934
22.7100 22.7150 4089.9 0.0002445 3739.35229 4096.81152
22.7200 22.7250 4085.9 0.0002447 3739.49316 4097.51123
22.7300 22.7350 4127.0 0.0002423 3739.62378 4099.14258
22.7400 22.7450 4155.0 0.0002407 3739.74243 4101.70020
22.7500 22.7550 4168.7 0.0002399 3739.85010 4105.18115
22.7600 22.7650 4188.9 0.0002387 3739.94604 4109.60010
22.7700 22.7750 4233.0 0.0002362 3740.03101 4114.97656
22.7800 22.7850 4258.3 0.0002348 3740.10449 4121.34180
22.7900 22.7950 4285.6 0.0002333 3740.16577 4128.73535
22.8000 22.8050 4304.7 0.0002323 3740.21655 4137.21045
22.8100 22.8150 4323.2 0.0002313 3740.25439 4146.83008
22.8200 22.8250 4356.0 0.0002296 3740.28101 4157.67285
22.8300 22.8350 4353.0 0.0002297 3740.29761 4169.83008
22.8400 22.8450 4363.6 0.0002292 3740.30005 4183.41113
22.8500 22.8550 4409.2 0.0002268 3740.29224 4198.54492
22.8600 22.8650 4396.7 0.0002274 3740.27271 4215.38818
22.8700 22.8750 4422.7 0.0002261 3740.24072 4234.12158
22.8800 22.8850 4426.6 0.0002259 3740.19580 4254.97412
22.8900 22.8950 4464.2 0.0002240 3740.14111 4278.21729
22.9000 22.9050 4502.1 0.0002221 3740.07324 4304.19727
22.9100 22.9150 4523.6 0.0002211 3739.99365 4333.35156
22.9200 22.9250 4576.2 0.0002185 3739.90234 4366.23730
22.9300 22.9350 4650.4 0.0002150 3739.79883 4403.58398
22.9400 22.9450 4697.6 0.0002129 3739.68311 4446.33740
22.9500 22.9550 4775.6 0.0002094 3739.55469 4495.73877
22.9600 22.9650 4841.4 0.0002066 3739.41577 4553.39795
22.9700 22.9750 4962.2 0.0002015 3739.26367 4621.38184
22.9800 22.9850 5070.7 0.0001972 3739.10010 4702.30322
22.9900 22.9950 5183.4 0.0001929 3738.92358 4799.41064
23.0000 23.0050 5316.0 0.0001881 3738.73511 4916.63330
23.0100 23.0150 5500.1 0.0001818 3738.53418 5058.60596
23.0200 23.0250 5666.4 0.0001765 3738.32202 5230.61133
23.0300 23.0350 5875.4 0.0001702 3738.09692 5438.45215
23.0400 23.0450 6144.6 0.0001627 3737.85938 5688.22949
23.0500 23.0550 6436.3 0.0001554 3737.61035 5985.99365
23.0600 23.0650 6801.3 0.0001470 3737.34766 6337.32129
23.0700 23.0750 7216.8 0.0001386 3737.07373 6746.74561
23.0800 23.0850 7760.1 0.0001289 3736.78735 7220.83057
23.0900 23.0950 8385.6 0.0001193 3736.48828 7752.50928
23.1000 23.1050 9033.2 0.0001107 3736.17749 8342.71680
23.1100 23.1150 9750.5 0.0001026 3735.85522 8982.21875
23.1200 23.1250 10607.1 0.0000943 3735.51929 9657.33789
23.1300 23.1350 11391.7 0.0000878 3735.17163 10344.14160
23.1400 23.1450 12036.0 0.0000831 3734.81079 11008.07617
23.1500 23.1550 12573.6 0.0000795 3734.43896 11604.16602
23.1600 23.1650 12971.6 0.0000771 3734.05347 12076.34570
23.1700 23.1750 13065.9 0.0000765 3733.65601 12372.49805
23.1800 23.1850 12898.8 0.0000775 3733.24707 12454.13867
23.1900 23.1950 12556.2 0.0000796 3732.82495 12315.07324
23.2000 23.2050 12101.1 0.0000826 3732.39111 11965.18164
23.2100 23.2150 11470.7 0.0000872 3731.94458 11453.67383
23.2200 23.2250 10756.1 0.0000930 3731.48584 10835.19922
23.2300 23.2350 10039.8 0.0000996 3731.01538 10162.17969
23.2400 23.2450 9354.5 0.0001069 3730.53149 9477.43359
23.2500 23.2550 8667.9 0.0001154 3730.03613 8812.22559
23.2600 23.2650 8061.8 0.0001240 3729.52759 8187.38477
23.2700 23.2750 7521.2 0.0001330 3729.00854 7615.53516
23.2800 23.2850 7056.0 0.0001417 3728.47607 7103.17285
23.2900 23.2950 6621.6 0.0001510 3727.93091 6652.35693
23.3000 23.3050 6237.5 0.0001603 3727.37476 6261.94141
23.3100 23.3150 6001.5 0.0001666 3726.80542 5928.52393
23.3200 23.3250 5675.5 0.0001762 3726.22461 5647.21729
23.3300 23.3350 5421.8 0.0001844 3725.63159 5412.26611
23.3400 23.3450 5234.4 0.0001910 3725.02563 5217.56885
23.3500 23.3550 5220.7 0.0001915 3724.40894 5057.09082
23.3600 23.3650 4929.7 0.0002029 3723.78052 4925.16699
23.3700 23.3750 4797.1 0.0002085 3723.13843 4816.69971
23.3800 23.3850 4710.4 0.0002123 3722.48608 4727.26416
23.3900 23.3950 4637.8 0.0002156 3721.82007 4653.14014
23.4000 23.4050 4557.1 0.0002194 3721.14282 4591.28125
23.4100 23.4150 4469.4 0.0002237 3720.45288 4539.25000
23.4200 23.4250 4438.7 0.0002253 3719.75342 4493.17725
23.4300 23.4350 4401.4 0.0002272 3719.04053 4455.51465
23.4400 23.4450 4354.4 0.0002297 3718.31567 4423.14990
23.4500 23.4550 4311.3 0.0002320 3717.57910 4395.22412
23.4600 23.4650 4297.0 0.0002327 3716.83081 4371.20361
23.4700 23.4750 4278.4 0.0002337 3716.07153 4350.33936
23.4800 23.4850 4268.2 0.0002343 3715.29980 4332.36914
23.4900 23.4950 4218.6 0.0002370 3714.51733 4316.99316
23.5000 23.5050 4219.7 0.0002370 3713.72144 4303.97705
23.5100 23.5150 4217.9 0.0002371 3712.91553 4295.44971
23.5200 23.5250 4203.2 0.0002379 3712.09937 4286.66357
23.5300 23.5350 4170.2 0.0002398 3711.27026 4279.79834
23.5400 23.5450 4164.4 0.0002401 3710.42920 4274.77051
23.5500 23.5550 4189.8 0.0002387 3709.57739 4259.28711
23.5600 23.5650 4169.8 0.0002398 3708.71484 4257.89404
23.5700 23.5750 4145.3 0.0002412 3707.84180 4258.21484
23.5800 23.5850 4156.3 0.0002406 3706.95532 4260.25049
23.5900 23.5950 4166.7 0.0002400 3706.05884 4264.02246
23.6000 23.6050 4154.2 0.0002407 3705.15161 4269.56787
23.6100 23.6150 4175.3 0.0002395 3704.23267 4276.95215
23.6200 23.6250 4186.9 0.0002388 3703.30347 4286.26025
23.6300 23.6350 4196.1 0.0002383 3702.36353 4297.60742
23.6400 23.6450 4204.4 0.0002378 3701.41284 4311.14014
23.6500 23.6550 4206.4 0.0002377 3700.45044 4327.04688
23.6600 23.6650 4267.0 0.0002344 3699.47729 4345.56396
23.6700 23.6750 4282.2 0.0002335 3698.49414 4366.99707
23.6800 23.6850 4297.8 0.0002327 3697.50122 4391.74072
23.6900 23.6950 4349.1 0.0002299 3696.49683 4420.29297
23.7000 23.7050 4384.4 0.0002281 3695.48145 4453.30664
23.7100 23.7150 4452.5 0.0002246 3694.45654 4491.62646
23.7200 23.7250 4482.9 0.0002231 3693.42212 4536.33984
23.7300 23.7350 4556.4 0.0002195 3692.37573 4588.84863
23.7400 23.7450 4661.4 0.0002145 3691.31934 4650.92969
23.7500 23.7550 4739.0 0.0002110 3690.25366 4724.81689
23.7600 23.7650 4814.5 0.0002077 3689.17798 4813.25342
23.7700 23.7750 4941.8 0.0002024 3688.09180 4919.55029
23.7800 23.7850 5101.0 0.0001960 3686.99634 5047.60352
23.7900 23.7950 5240.5 0.0001908 3685.89111 5201.85156
23.8000 23.8050 5420.0 0.0001845 3684.77710 5387.20459
23.8100 23.8150 5655.6 0.0001768 3683.65186 5608.86426
23.8200 23.8250 5923.9 0.0001688 3682.51733 5872.08350
23.8300 23.8350 6218.5 0.0001608 3681.37280 6181.82715
23.8400 23.8450 6559.7 0.0001524 3680.22070 6542.35986
23.8500 23.8550 7017.4 0.0001425 3679.05835 6956.74072
23.8600 23.8650 7526.7 0.0001329 3677.88647 7426.24121
23.8700 23.8750 8088.7 0.0001236 3676.70557 7949.61816
23.8800 23.8850 8748.7 0.0001143 3675.51538 8522.15918
23.8900 23.8950 9456.9 0.0001057 3674.31812 9134.94727
23.9000 23.9050 10228.3 0.0000978 3673.10938 9770.84180
23.9100 23.9150 10872.1 0.0000920 3671.89282 10406.08594
23.9200 23.9250 11503.9 0.0000869 3670.66846 11006.89941
23.9300 23.9350 12044.1 0.0000830 3669.43506 11531.16211
23.9400 23.9450 12464.3 0.0000802 3668.19287 11933.36816
23.9500 23.9550 12618.8 0.0000792 3666.94165 12173.54395
23.9600 23.9650 12665.9 0.0000790 3665.68335 12227.40137
23.9700 23.9750 12558.1 0.0000796 3664.41626 12092.66797
23.9800 23.9850 12224.4 0.0000818 3663.14160 11788.27734
23.9900 23.9950 11784.9 0.0000849 3661.85767 11347.64063
24.0000 24.0050 11196.3 0.0000893 3660.56714 10810.30957
24.0100 24.0150 10620.9 0.0000942 3659.26807 10215.41797
24.0200 24.0250 9950.2 0.0001005 3657.96191 9597.72461
24.0300 24.0350 9290.9 0.0001076 3656.64771 8985.57227
24.0400 24.0450 8658.3 0.0001155 3655.32520 8400.27051
24.0500 24.0550 8055.3 0.0001241 3653.99707 7856.43896
24.0600 24.0650 7506.9 0.0001332 3652.66113 7362.95410
24.0700 24.0750 7061.1 0.0001416 3651.31738 6924.13477
24.0800 24.0850 6643.9 0.0001505 3649.96582 6540.87354
24.0900 24.0950 6320.0 0.0001582 3648.60986 6211.61768
24.1000 24.1050 6018.7 0.0001661 3647.24512 5933.17725
24.1100 24.1150 5787.3 0.0001728 3645.87354 5701.37402
24.1200 24.1250 5601.5 0.0001785 3644.49585 5511.57520
24.1300 24.1350 5463.3 0.0001830 3643.11108 5359.11914
24.1400 24.1450 5329.0 0.0001877 3641.71997 5239.62988
24.1500 24.1550 5233.6 0.0001911 3640.32300 5149.27441
24.1600 24.1650 5173.4 0.0001933 3638.92017 5084.90137
24.1700 24.1750 5122.8 0.0001952 3637.51050 5044.14697
24.1800 24.1850 5090.6 0.0001964 3636.09521 5025.44482
24.1900 24.1950 5085.5 0.0001966 3634.67310 5027.99170
24.2000 24.2050 5134.0 0.0001948 3633.24609 5051.67188
24.2100 24.2150 5137.8 0.0001946 3631.81348 5096.92529
24.2200 24.2250 5185.5 0.0001928 3630.37573 5164.60205
24.2300 24.2350 5286.6 0.0001892 3628.93140 5255.75342
24.2400 24.2450 5390.7 0.0001855 3627.48242 5373.02295
24.2500 24.2550 5491.2 0.0001821 3626.02808 5514.06543
24.2600 24.2650 5650.3 0.0001770 3624.56909 5680.75195
24.2700 24.2750 5821.8 0.0001718 3623.10498 5872.54639
24.2800 24.2850 6038.6 0.0001656 3621.63599 6086.96924
24.2900 24.2950 6229.4 0.0001605 3620.16260 6321.99219
24.3000 24.3050 6451.5 0.0001550 3618.68408 6571.01172
24.3100 24.3150 6747.8 0.0001482 3617.20190 6825.01514
24.3200 24.3250 6939.4 0.0001441 3615.71509 7071.20996
24.3300 24.3350 7090.9 0.0001410 3614.22388 7292.99268
24.3400 24.3450 7262.2 0.0001377 3612.72900 7471.28125
24.3500 24.3550 7386.1 0.0001354 3611.22949 7587.68018
24.3600 24.3650 7421.2 0.0001347 3609.72632 7629.08643
24.3700 24.3750 7375.3 0.0001356 3608.21924 7591.81152
24.3800 24.3850 7316.6 0.0001367 3606.70947 7482.97852
24.3900 24.3950 7225.3 0.0001384 3605.19653 7318.31543
24.4000 24.4050 7057.6 0.0001417 3603.67896 7117.73535
24.4100 24.4150 6875.9 0.0001454 3602.15845 6901.03027
24.4200 24.4250 6714.7 0.0001489 3600.63550 6685.23096
24.4300 24.4350 6542.8 0.0001528 3599.10938 6483.73779
24.4400 24.4450 6365.2 0.0001571 3597.58057 6306.60742
24.4500 24.4550 6227.7 0.0001606 3596.04834 6161.26514
24.4600 24.4650 6113.0 0.0001636 3594.51514 6053.24512
24.4700 24.4750 6061.5 0.0001650 3592.97778 5986.74561
24.4800 24.4850 5981.0 0.0001672 3591.43848 5965.01758
24.4900 24.4950 5974.3 0.0001674 3589.89771 5990.58691
24.5000 24.5050 6027.8 0.0001659 3588.35498 6065.34375
24.5100 24.5150 6086.8 0.0001643 3586.80933 6190.55371
24.5200 24.5250 6205.2 0.0001612 3585.26318 6366.75879
24.5300 24.5350 6396.6 0.0001563 3583.71338 6593.59912
24.5400 24.5450 6691.8 0.0001494 3582.16406 6869.50635
24.5500 24.5550 6997.4 0.0001429 3580.61328 7191.24414
24.5600 24.5650 7358.6 0.0001359 3579.06006 7553.24365
24.5700 24.5750 7800.2 0.0001282 3577.50732 7947.32617
24.5800 24.5850 8343.2 0.0001199 3575.95166 8359.04297
24.5900 24.5950 8769.5 0.0001140 3574.39746 8770.52832
24.6000 24.6050 9226.2 0.0001084 3572.84058 9157.52441
24.6100 24.6150 9648.2 0.0001036 3571.28418 9492.21777
24.6200 24.6250 9967.9 0.0001003 3569.72681 9746.06152
24.6300 24.6350 10131.3 0.0000987 3568.16992 9896.36719
24.6400 24.6450 10181.8 0.0000982 3566.61230 9931.98047
24.6500 24.6550 10138.0 0.0000986 3565.05371 9856.28223
24.6600 24.6650 9984.7 0.0001002 3563.49731 9683.50000
24.6700 24.6750 9721.0 0.0001029 3561.93970 9442.76270
24.6800 24.6850 9442.6 0.0001059 3560.38232 9158.03809
24.6900 24.6950 9187.5 0.0001088 3558.82593 8852.07129
24.7000 24.7050 8898.1 0.0001124 3557.27026 8541.05371
24.7100 24.7150 8569.6 0.0001167 3555.71558 8233.87891
24.7200 24.7250 8327.4 0.0001201 3554.16138 7933.15039
24.7300 24.7350 8109.8 0.0001233 3552.60815 7637.36475
24.7400 24.7450 7830.6 0.0001277 3551.05640 7343.77002
24.7500 24.7550 7552.2 0.0001324 3549.50562 7050.97266
24.7600 24.7650 7252.1 0.0001379 3547.95679 6760.36523
24.7700 24.7750 6973.5 0.0001434 3546.40942 6475.92773
24.7800 24.7850 6626.9 0.0001509 3544.86304 6202.87793
24.7900 24.7950 6322.4 0.0001582 3543.31934 5946.13184
24.8000 24.8050 6011.9 0.0001663 3541.77686 5709.29736
24.8100 24.8150 5731.6 0.0001745 3540.23730 5494.45801
24.8200 24.8250 5463.2 0.0001830 3538.69995 5302.03857
24.8300 24.8350 5229.4 0.0001912 3537.16528 5131.64697
24.8400 24.8450 5061.7 0.0001976 3535.63232 4982.13086
24.8500 24.8550 4879.3 0.0002049 3534.10229 4851.96143
24.8600 24.8650 4707.3 0.0002124 3532.57446 4739.41504
24.8700 24.8750 4608.3 0.0002170 3531.05005 4642.71143
24.8800 24.8850 4516.7 0.0002214 3529.52856 4560.08838
24.8900 24.8950 4434.2 0.0002255 3528.01123 4489.85449
24.9000 24.9050 4350.7 0.0002298 3526.49609 4430.42920
24.9100 24.9150 4295.3 0.0002328 3524.98438 4380.36426
24.9200 24.9250 4270.3 0.0002342 3523.47632 4338.35400
24.9300 24.9350 4201.2 0.0002380 3521.97192 4303.25586
24.9400 24.9450 4177.0 0.0002394 3520.47144 4274.08398
24.9500 24.9550 4172.2 0.0002397 3518.97510 4250.00537
24.9600 24.9650 4136.1 0.0002418 3517.48340 4230.33057
24.9700 24.9750 4113.4 0.0002431 3515.99536 4214.50586
24.9800 24.9850 4103.4 0.0002437 3514.51172 4202.09033
24.9900 24.9950 4103.3 0.0002437 3513.03223 4192.75000
25.0000 25.0050 4108.3 0.0002434 3511.55762 4186.23340
25.0100 25.0150 4074.4 0.0002454 3510.08765 4182.36084
25.0200 25.0250 4086.6 0.0002447 3508.62256 4181.02295
25.0300 25.0350 4106.6 0.0002435 3507.16235 4182.16016
25.0400 25.0450 4094.7 0.0002442 3505.70825 4185.76709
25.0500 25.0550 4120.3 0.0002427 3504.25903 4191.88232
25.0600 25.0650 4131.4 0.0002420 3502.81421 4200.59863
25.0700 25.0750 4168.8 0.0002399 3501.37500 4212.05371
25.0800 25.0850 4169.8 0.0002398 3499.94214 4226.45850
25.0900 25.0950 4185.0 0.0002389 3498.51489 4244.09131
25.1000 25.1050 4229.7 0.0002364 3497.09277 4265.32568
25.1100 25.1150 4264.2 0.0002345 3495.67773 4290.64746
25.1200 25.1250 4275.6 0.0002339 3494.26855 4320.68555
25.1300 25.1350 4317.3 0.0002316 3492.86572 4356.24316
25.1400 25.1450 4402.0 0.0002272 3491.46924 4398.33203
25.1500 25.1550 4440.0 0.0002252 3490.07813 4448.21436
25.1600 25.1650 4486.8 0.0002229 3488.69482 4507.43018
25.1700 25.1750 4558.5 0.0002194 3487.31787 4577.82959
25.1800 25.1850 4664.6 0.0002144 3485.94727 4661.59863
25.1900 25.1950 4758.8 0.0002101 3484.58447 4761.25098
25.2000 25.2050 4837.4 0.0002067 3483.22852 4879.61279
25.2100 25.2150 4974.6 0.0002010 3481.88013 5019.78223
25.2200 25.2250 5151.1 0.0001941 3480.53809 5185.05322
25.2300 25.2350 5275.2 0.0001896 3479.20410 5378.80859
25.2400 25.2450 5498.3 0.0001819 3477.87695 5606.87354
25.2500 25.2550 5745.7 0.0001740 3476.55835 5867.40820
25.2600 25.2650 5978.7 0.0001673 3475.24658 6165.53760
25.2700 25.2750 6294.9 0.0001589 3473.94385 6503.16162
25.2800 25.2850 6606.9 0.0001514 3472.64819 6880.99609
25.2900 25.2950 7059.4 0.0001417 3471.36108 7297.97754
25.3000 25.3050 7431.7 0.0001346 3470.08179 7750.47559
25.3100 25.3150 7832.2 0.0001277 3468.81104 8231.35352
25.3200 25.3250 8332.2 0.0001200 3467.54907 8729.13477
25.3300 25.3350 8786.8 0.0001138 3466.29590 9227.75195
25.3400 25.3450 9170.6 0.0001090 3465.05054 9707.69336
25.3500 25.3550 9478.6 0.0001055 3463.81445 10149.00781
25.3600 25.3650 9803.5 0.0001020 3462.58691 10535.77246
25.3700 25.3750 10096.5 0.0000990 3461.36816 10860.25195
25.3800 25.3850 10242.1 0.0000976 3460.15918 11124.40332
25.3900 25.3950 10402.6 0.0000961 3458.95850 11337.56934
25.4000 25.4050 10555.8 0.0000947 3457.76782 11511.35352
25.4100 25.4150 10560.2 0.0000947 3456.58545 11654.03906
25.4200 25.4250 10563.2 0.0000947 3455.41333 11766.62891
25.4300 25.4350 10557.3 0.0000947 3454.25073 11841.41504
25.4400 25.4450 10570.1 0.0000946 3453.09717 11863.06250
25.4500 25.4550 10395.3 0.0000962 3451.95386 11811.84375
25.4600 25.4650 10232.7 0.0000977 3450.82056 11661.74414
25.4700 25.4750 10045.9 0.0000995 3449.69727 11414.31250
25.4800 25.4850 9797.4 0.0001021 3448.58374 11061.83008
25.4900 25.4950 9452.7 0.0001058 3447.48022 10616.93945
25.5000 25.5050 9099.4 0.0001099 3446.38696 10102.87988
25.5100 25.5150 8743.0 0.0001144 3445.30420 9547.79883
25.5200 25.5250 8367.5 0.0001195 3444.23145 8978.98340
25.5300 25.5350 7918.6 0.0001263 3443.16992 8419.06836
25.5400 25.5450 7559.5 0.0001323 3442.11865 7884.66748
25.5500 25.5550 7178.8 0.0001393 3441.07764 7387.52783
25.5600 25.5650 6813.3 0.0001468 3440.04712 6932.22412
25.5700 25.5750 6486.3 0.0001542 3439.02881 6522.37695
25.5800 25.5850 6165.3 0.0001622 3438.01978 6158.28271
25.5900 25.5950 5923.9 0.0001688 3437.02271 5838.50928
25.6000 25.6050 5664.1 0.0001765 3436.03687 5560.45410
25.6100 25.6150 5408.4 0.0001849 3435.06152 5320.75293
25.6200 25.6250 5245.6 0.0001906 3434.09717 5115.60840
25.6300 25.6350 5066.4 0.0001974 3433.14478 4941.03369
25.6400 25.6450 4897.3 0.0002042 3432.20313 4793.06641
25.6500 25.6550 4764.1 0.0002099 3431.27344 4667.92822
25.6600 25.6650 4642.8 0.0002154 3430.35474 4562.12695
25.6700 25.6750 4556.4 0.0002195 3429.44849 4472.53613
25.6800 25.6850 4444.0 0.0002250 3428.55298 4396.42480
25.6900 25.6950 4372.1 0.0002287 3427.66943 4331.47070
25.7000 25.7050 4357.9 0.0002295 3426.79761 4275.73193
25.7100 25.7150 4245.1 0.0002356 3425.93823 4227.62109
25.7200 25.7250 4191.7 0.0002386 3425.09058 4185.85010
25.7300 25.7350 4145.9 0.0002412 3424.25439 4149.40430
25.7400 25.7450 4126.6 0.0002423 3423.42993 4117.47510
25.7500 25.7550 4072.3 0.0002456 3422.61816 4089.43506
25.7600 25.7650 4045.1 0.0002472 3421.81885 4064.79321
25.7700 25.7750 4022.6 0.0002486 3421.03101 4043.16992
25.7800 25.7850 4000.4 0.0002500 3420.25659 4024.27197
25.7900 25.7950 3974.4 0.0002516 3419.49414 4007.87598
25.8000 25.8050 3964.6 0.0002522 3418.74365 3993.81519
25.8100 25.8150 3974.2 0.0002516 3418.00537 3981.96777
25.8200 25.8250 3954.1 0.0002529 3417.28027 3972.25415
25.8300 25.8350 3939.4 0.0002538 3416.56714 3964.63379
25.8400 25.8450 3950.3 0.0002531 3415.86621 3959.10693
25.8500 25.8550 3960.3 0.0002525 3415.17896 3955.71338
25.8600 25.8650 3943.8 0.0002536 3414.50464 3954.54663
25.8700 25.8750 3946.5 0.0002534 3413.84131 3955.75317
25.8800 25.8850 3957.1 0.0002527 3413.19189 3959.54712
25.8900 25.8950 3979.4 0.0002513 3412.55518 3966.22412
25.9000 25.9050 3972.7 0.0002517 3411.93115 3976.17749
25.9100 25.9150 3985.4 0.0002509 3411.32007 3989.92065
25.9200 25.9250 4046.1 0.0002471 3410.72266 4008.09180
25.9300 25.9350 4053.1 0.0002467 3410.13721 4031.48511
25.9400 25.9450 4064.3 0.0002460 3409.56494 4061.05786
25.9500 25.9550 4113.2 0.0002431 3409.00610 4097.93750
25.9600 25.9650 4163.4 0.0002402 3408.45972 4143.41602
25.9700 25.9750 4196.8 0.0002383 3407.92651 4198.93457
25.9800 25.9850 4243.2 0.0002357 3407.40649 4266.05127
25.9900 25.9950 4309.2 0.0002321 3406.89990 4346.37695
26.0000 26.0050 4407.6 0.0002269 3406.40601 4441.50879
26.0100 26.0150 4471.0 0.0002237 3405.92578 4552.91504
26.0200 26.0250 4588.8 0.0002179 3405.45874 4681.81250
26.0300 26.0350 4710.2 0.0002123 3405.00537 4828.99658
26.0400 26.0450 4846.5 0.0002063 3404.56519 4994.66406
26.0500 26.0550 4994.5 0.0002002 3404.13818 5178.17676
26.0600 26.0650 5184.0 0.0001929 3403.72412 5377.82471
26.0700 26.0750 5413.0 0.0001847 3403.32275 5590.52783
26.0800 26.0850 5608.1 0.0001783 3402.93555 5811.52979
26.0900 26.0950 5802.1 0.0001724 3402.56104 6034.03564
26.1000 26.1050 6022.8 0.0001660 3402.20068 6248.88916
26.1100 26.1150 6214.2 0.0001609 3401.85327 6444.28320
26.1200 26.1250 6303.9 0.0001586 3401.51978 6606.37939
26.1300 26.1350 6394.2 0.0001564 3401.19873 6720.68945
26.1400 26.1450 6433.6 0.0001554 3400.89160 6774.83252
26.1500 26.1550 6406.9 0.0001561 3400.59814 6761.71240
26.1600 26.1650 6267.5 0.0001596 3400.31738 6681.94727
26.1700 26.1750 6154.8 0.0001625 3400.05078 6543.61279
26.1800 26.1850 6016.7 0.0001662 3399.79736 6360.15332
26.1900 26.1950 5779.3 0.0001730 3399.55664 6147.95557
26.2000 26.2050 5594.1 0.0001788 3399.32959 5919.75000
26.2100 26.2150 5390.9 0.0001855 3399.11621 5688.49854
26.2200 26.2250 5231.1 0.0001912 3398.91675 5463.20605
26.2300 26.2350 5045.5 0.0001982 3398.72998 5244.02197
26.2400 26.2450 4863.9 0.0002056 3398.55688 5047.07666
26.2500 26.2550 4752.6 0.0002104 3398.39673 4868.48096
26.2600 26.2650 4626.0 0.0002162 3398.24976 4709.20850
26.2700 26.2750 4487.9 0.0002228 3398.11694 4568.08203
26.2800 26.2850 4401.0 0.0002272 3397.99658 4446.99805
26.2900 26.2950 4335.1 0.0002307 3397.88989 4343.68408
26.3000 26.3050 4253.3 0.0002351 3397.79614 4256.84424
26.3100 26.3150 4185.1 0.0002389 3397.71655 4185.04932
26.3200 26.3250 4128.3 0.0002422 3397.64917 4126.85010
26.3300 26.3350 4116.8 0.0002429 3397.59595 4080.86523
26.3400 26.3450 4066.7 0.0002459 3397.55493 4045.84399
26.3500 26.3550 4035.8 0.0002478 3397.52686 4020.70996
26.3600 26.3650 4032.6 0.0002480 3397.51270 4004.57495
26.3700 26.3750 4010.0 0.0002494 3397.51172 3996.73804
26.3800 26.3850 4007.2 0.0002495 3397.52344 3996.65698
26.3900 26.3950 3987.6 0.0002508 3397.54907 4003.92065
26.4000 26.4050 4033.3 0.0002479 3397.58667 4018.20239
26.4100 26.4150 4046.3 0.0002471 3397.63745 4039.19800
26.4200 26.4250 4071.4 0.0002456 3397.70166 4066.57324
26.4300 26.4350 4112.4 0.0002432 3397.77759 4099.88477
26.4400 26.4450 4191.3 0.0002386 3397.86743 4138.49463
26.4500 26.4550 4244.2 0.0002356 3397.96997 4181.46338
26.4600 26.4650 4309.3 0.0002321 3398.08496 4227.41797
26.4700 26.4750 4397.9 0.0002274 3398.21289 4274.42090
26.4800 26.4850 4484.5 0.0002230 3398.35400 4319.86621
26.4900 26.4950 4538.4 0.0002203 3398.50732 4360.50781
26.5000 26.5050 4602.4 0.0002173 3398.67310 4392.71387
26.5100 26.5150 4693.3 0.0002131 3398.85132 4413.02002
26.5200 26.5250 4670.6 0.0002141 3399.04224 4418.88818
26.5300 26.5350 4689.7 0.0002132 3399.24634 4409.40479
26.5400 26.5450 4665.4 0.0002143 3399.46143 4386.39355
26.5500 26.5550 4595.1 0.0002176 3399.68945 4350.73242
26.5600 26.5650 4533.1 0.0002206 3399.92993 4306.74658
26.5700 26.5750 4463.3 0.0002241 3400.18286 4258.06006
26.5800 26.5850 4401.7 0.0002272 3400.44702 4207.90186
26.5900 26.5950 4337.0 0.0002306 3400.72412 4158.85791
26.6000 26.6050 4227.4 0.0002366 3401.01270 4112.86133
26.6100 26.6150 4181.4 0.0002392 3401.31445 4071.28101
26.6200 26.6250 4155.3 0.0002407 3401.62671 4035.07471
26.6300 26.6350 4092.6 0.0002443 3401.95142 4004.90112
26.6400 26.6450 4073.6 0.0002455 3402.28760 3978.27368
26.6500 26.6550 4036.8 0.0002477 3402.63599 3961.49414
26.6600 26.6650 4065.8 0.0002460 3402.99585 3951.90112
26.6700 26.6750 4038.2 0.0002476 3403.36768 3949.81592
26.6800 26.6850 4035.8 0.0002478 3403.75024 3955.60742
26.6900 26.6950 4084.7 0.0002448 3404.14404 3969.70874
26.7000 26.7050 4086.7 0.0002447 3404.55005 3992.63159
26.7100 26.7150 4117.3 0.0002429 3404.96729 4024.96631
26.7200 26.7250 4167.9 0.0002399 3405.39551 4067.35376
26.7300 26.7350 4213.1 0.0002374 3405.83496 4120.46484
26.7400 26.7450 4283.4 0.0002335 3406.28564 4184.91650
26.7500 26.7550 4332.5 0.0002308 3406.74683 4261.23975
26.7600 26.7650 4443.3 0.0002251 3407.21948 4349.77246
26.7700 26.7750 4569.4 0.0002188 3407.70288 4451.93604
26.7800 26.7850 4653.5 0.0002149 3408.19629 4564.59473
26.7900 26.7950 4790.5 0.0002087 3408.70068 4688.12451
26.8000 26.8050 4960.5 0.0002016 3409.21582 4820.69238
26.8100 26.8150 5085.5 0.0001966 3409.74146 4959.33887
26.8200 26.8250 5222.9 0.0001915 3410.27710 5099.63916
26.8300 26.8350 5375.5 0.0001860 3410.82324 5238.07666
26.8400 26.8450 5542.6 0.0001804 3411.37939 5361.48242
26.8500 26.8550 5596.3 0.0001787 3411.94556 5463.28711
26.8600 26.8650 5683.9 0.0001759 3412.52197 5534.27100
26.8700 26.8750 5754.4 0.0001738 3413.10889 5567.02246
26.8800 26.8850 5754.5 0.0001738 3413.70483 5557.85400
26.8900 26.8950 5691.5 0.0001757 3414.31055 5507.88086
26.9000 26.9050 5643.5 0.0001772 3414.92505 5422.68555
26.9100 26.9150 5535.5 0.0001807 3415.55151 5307.40527
26.9200 26.9250 5418.2 0.0001846 3416.18530 5178.21582
26.9300 26.9350 5265.3 0.0001899 3416.82910 5038.90283
26.9400 26.9450 5128.2 0.0001950 3417.48267 4899.79150
26.9500 26.9550 4992.7 0.0002003 3418.14453 4764.69189
26.9600 26.9650 4834.6 0.0002068 3418.81592 4637.37402
26.9700 26.9750 4711.3 0.0002123 3419.49561 4520.30811
26.9800 26.9850 4609.7 0.0002169 3420.18457 4414.98633
26.9900 26.9950 4504.2 0.0002220 3420.88208 4322.18115
27.0000 27.0050 4391.5 0.0002277 3421.58813 4242.15527
27.0100 27.0150 4314.5 0.0002318 3422.30225 4174.81006
27.0200 27.0250 4277.2 0.0002338 3423.02588 4118.48047
27.0300 27.0350 4200.7 0.0002381 3423.75635 4075.32227
27.0400 27.0450 4157.0 0.0002406 3424.49585 4043.42017
27.0500 27.0550 4130.8 0.0002421 3425.24292 4022.15796
27.0600 27.0650 4118.4 0.0002428 3425.99854 4010.92749
27.0700 27.0750 4081.8 0.0002450 3426.76172 4009.13794
27.0800 27.0850 4102.0 0.0002438 3427.53125 4016.21729
27.0900 27.0950 4122.3 0.0002426 3428.31104 4031.61182
27.1000 27.1050 4139.6 0.0002416 3429.09619 4054.73901
27.1100 27.1150 4167.2 0.0002400 3429.88867 4084.94751
27.1200 27.1250 4226.2 0.0002366 3430.68945 4121.44922
27.1300 27.1350 4310.4 0.0002320 3431.49683 4163.21924
27.1400 27.1450 4342.0 0.0002303 3432.31128 4208.89111
27.1500 27.1550 4422.6 0.0002261 3433.13208 4256.60791
27.1600 27.1650 4514.3 0.0002215 3433.96045 4303.91357
27.1700 27.1750 4595.6 0.0002176 3434.79468 4347.70557
27.1800 27.1850 4640.3 0.0002155 3435.63574 4384.38818
27.1900 27.1950 4701.6 0.0002127 3436.48413 4410.28223
27.2000 27.2050 4725.3 0.0002116 3437.33667 4422.29541
27.2100 27.2150 4719.9 0.0002119 3438.19727 4418.65723
27.2200 27.2250 4681.0 0.0002136 3439.06226 4399.40576
27.2300 27.2350 4656.3 0.0002148 3439.93433 4366.36133
27.2400 27.2450 4595.2 0.0002176 3440.81226 4322.61279
27.2500 27.2550 4516.2 0.0002214 3441.69409 4271.76416
27.2600 27.2650 4434.0 0.0002255 3442.58301 4217.27441
27.2700 27.2750 4361.8 0.0002293 3443.47656 4162.06055
27.2800 27.2850 4268.2 0.0002343 3444.37622 4108.35693
27.2900 27.2950 4169.5 0.0002398 3445.28052 4057.75342
27.3000 27.3050 4128.5 0.0002422 3446.18896 4011.30371
27.3100 27.3150 4067.2 0.0002459 3447.10303 3969.64404
27.3200 27.3250 4004.6 0.0002497 3448.02173 3933.09546
27.3300 27.3350 3956.1 0.0002528 3448.94482 3901.74243
27.3400 27.3450 3918.3 0.0002552 3449.87207 3875.49561
27.3500 27.3550 3907.6 0.0002559 3450.80493 3854.12451
27.3600 27.3650 3848.2 0.0002599 3451.74048 3837.29102
27.3700 27.3750 3829.0 0.0002612 3452.67993 3824.57617
27.3800 27.3850 3833.1 0.0002609 3453.62427 3815.48804
27.3900 27.3950 3800.9 0.0002631 3454.57202 3810.94067
27.4000 27.4050 3789.3 0.0002639 3455.52344 3807.38574
27.4100 27.4150 3788.2 0.0002640 3456.47827 3805.60864
27.4200 27.4250 3788.9 0.0002639 3457.43652 3804.89697
27.4300 27.4350 3767.9 0.0002654 3458.39746 3804.54858
27.4400 27.4450 3751.7 0.0002665 3459.36279 3803.94263
27.4500 27.4550 3767.6 0.0002654 3460.33081 3802.63379
27.4600 27.4650 3756.5 0.0002662 3461.30005 3800.41211
27.4700 27.4750 3738.2 0.0002675 3462.27319 3797.32227
27.4800 27.4850 3759.9 0.0002660 3463.24854 3797.25244
27.4900 27.4950 3749.1 0.0002667 3464.22607 3793.32666
27.5000 27.5050 3755.5 0.0002663 3465.20654 3789.55103
27.5100 27.5150 3749.3 0.0002667 3466.18921 3786.29272
27.5200 27.5250 3750.4 0.0002666 3467.17310 3783.85596
27.5300 27.5350 3774.0 0.0002650 3468.15894 3782.48340
27.5400 27.5450 3753.0 0.0002665 3469.14673 3782.35889
27.5500 27.5550 3772.1 0.0002651 3470.13574 3783.63208
27.5600 27.5650 3791.0 0.0002638 3471.12695 3786.42822
27.5700 27.5750 3774.6 0.0002649 3472.11938 3790.86914
27.5800 27.5850 3797.3 0.0002633 3473.11279 3797.07642
27.5900 27.5950 3813.0 0.0002623 3474.10693 3805.20044
27.6000 27.6050 3851.6 0.0002596 3475.10181 3815.61963
27.6100 27.6150 3853.3 0.0002595 3476.09766 3828.17090
27.6200 27.6250 3873.3 0.0002582 3477.09473 3843.34619
27.6300 27.6350 3915.2 0.0002554 3478.09106 3861.60913
27.6400 27.6450 3938.5 0.0002539 3479.08838 3879.81128
27.6500 27.6550 3960.5 0.0002525 3480.08545 3905.60498
27.6600 27.6650 4025.5 0.0002484 3481.08374 3935.78223
27.6700 27.6750 4070.3 0.0002457 3482.08032 3972.05371
27.6800 27.6850 4104.9 0.0002436 3483.07764 4014.98877
27.6900 27.6950 4172.9 0.0002396 3484.07520 4065.70776
27.7000 27.7050 4231.3 0.0002363 3485.07080 4125.43506
27.7100 27.7150 4327.4 0.0002311 3486.06641 4194.47461
27.7200 27.7250 4363.7 0.0002292 3487.06201 4277.36377
27.7300 27.7350 4477.4 0.0002233 3488.05542 4371.99805
27.7400 27.7450 4591.1 0.0002178 3489.04834 4480.73438
27.7500 27.7550 4684.7 0.0002135 3490.04004 4599.46533
27.7600 27.7650 4823.9 0.0002073 3491.03101 4739.02588
27.7700 27.7750 4953.7 0.0002019 3492.01880 4894.47998
27.7800 27.7850 5127.5 0.0001950 3493.00708 5065.36084
27.7900 27.7950 5252.6 0.0001904 3493.99194 5250.34180
27.8000 27.8050 5438.7 0.0001839 3494.97559 5446.90967
27.8100 27.8150 5625.8 0.0001778 3495.95728 5650.99512
27.8200 27.8250 5751.8 0.0001739 3496.93677 5856.54395
27.8300 27.8350 5911.9 0.0001692 3497.91431 6055.18359
27.8400 27.8450 6049.9 0.0001653 3498.88916 6236.20117
27.8500 27.8550 6196.4 0.0001614 3499.86157 6387.21338
27.8600 27.8650 6223.6 0.0001607 3500.83130 6495.72266
27.8700 27.8750 6281.8 0.0001592 3501.79810 6551.49561
27.8800 27.8850 6287.7 0.0001590 3502.76123 6549.05469
27.8900 27.8950 6233.3 0.0001604 3503.72144 6489.19141
27.9000 27.9050 6145.2 0.0001627 3504.67944 6378.77490
27.9100 27.9150 6054.5 0.0001652 3505.63403 6228.90186
27.9200 27.9250 5937.2 0.0001684 3506.58447 6052.37158
27.9300 27.9350 5786.9 0.0001728 3507.53223 5861.44287
27.9400 27.9450 5630.7 0.0001776 3508.47510 5666.50537
27.9500 27.9550 5495.2 0.0001820 3509.41406 5475.59863
27.9600 27.9650 5352.6 0.0001868 3510.35034 5294.53662
27.9700 27.9750 5195.3 0.0001925 3511.28052 5127.28174
27.9800 27.9850 5067.9 0.0001973 3512.20825 4976.36865
27.9900 27.9950 4955.8 0.0002018 3513.13159 4843.26660
28.0000 28.0050 4848.0 0.0002063 3514.04907 4728.66943
28.0100 28.0150 4756.0 0.0002103 3514.96289 4632.68604
28.0200 28.0250 4689.8 0.0002132 3515.87183 4555.01367
28.0300 28.0350 4642.4 0.0002154 3516.77588 4495.03906
28.0400 28.0450 4555.0 0.0002195 3517.67529 4451.92822
28.0500 28.0550 4527.2 0.0002209 3518.56812 4424.68213
28.0600 28.0650 4526.8 0.0002209 3519.45752 4412.19092
28.0700 28.0750 4490.3 0.0002227 3520.34058 4413.24902
28.0800 28.0850 4498.4 0.0002223 3521.21802 4426.54785
28.0900 28.0950 4504.6 0.0002220 3522.09082 4450.65088
28.1000 28.1050 4537.5 0.0002204 3522.95752 4483.92529
28.1100 28.1150 4544.1 0.0002201 3523.81763 4524.41846
28.1200 28.1250 4592.8 0.0002177 3524.67310 4569.74170
28.1300 28.1350 4623.5 0.0002163 3525.52100 4616.91260
28.1400 28.1450 4656.0 0.0002148 3526.36353 4662.29102
28.1500 28.1550 4659.2 0.0002146 3527.20020 4701.66211
28.1600 28.1650 4688.2 0.0002133 3528.02979 4730.59180
28.1700 28.1750 4693.1 0.0002131 3528.85254 4745.06738
28.1800 28.1850 4655.0 0.0002148 3529.66992 4742.30273
28.1900 28.1950 4642.3 0.0002154 3530.47998 4721.38721
28.2000 28.2050 4587.1 0.0002180 3531.28271 4683.54883
28.2100 28.2150 4532.3 0.0002206 3532.07886 4631.56543
28.2200 28.2250 4471.8 0.0002236 3532.86719 4569.33545
28.2300 28.2350 4409.9 0.0002268 3533.64966 4500.86328
28.2400 28.2450 4359.2 0.0002294 3534.42432 4429.79248
28.2500 28.2550 4262.2 0.0002346 3535.19092 4358.90088
28.2600 28.2650 4225.4 0.0002367 3535.94995 4290.36963
28.2700 28.2750 4155.3 0.0002407 3536.70288 4225.65234
28.2800 28.2850 4113.8 0.0002431 3537.44678 4165.67188
28.2900 28.2950 4051.5 0.0002468 3538.18384 4113.29883
28.3000 28.3050 4014.9 0.0002491 3538.91260 4064.03442
28.3100 28.3150 3996.0 0.0002502 3539.63330 4020.20337
28.3200 28.3250 3933.5 0.0002542 3540.34570 3981.62695
28.3300 28.3350 3909.7 0.0002558 3541.05005 3948.00708
28.3400 28.3450 3883.5 0.0002575 3541.74609 3918.97266
28.3500 28.3550 3876.6 0.0002580 3542.43481 3894.10010
28.3600 28.3650 3841.0 0.0002603 3543.11377 3872.95288
28.3700 28.3750 3818.0 0.0002619 3543.78442 3855.09424
28.3800 28.3850 3826.3 0.0002614 3544.44604 3840.10498
28.3900 28.3950 3791.7 0.0002637 3545.09985 3827.59766
28.4000 28.4050 3782.6 0.0002644 3545.74414 3817.22119
28.4100 28.4150 3791.5 0.0002637 3546.37988 3808.67236
28.4200 28.4250 3782.3 0.0002644 3547.00659 3801.68677
28.4300 28.4350 3749.1 0.0002667 3547.62402 3796.04443
28.4400 28.4450 3771.9 0.0002651 3548.23267 3791.56689
28.4500 28.4550 3773.1 0.0002650 3548.83276 3788.10986
28.4600 28.4650 3770.0 0.0002653 3549.42188 3785.56128
28.4700 28.4750 3767.1 0.0002655 3550.00269 3783.83887
28.4800 28.4850 3772.5 0.0002651 3550.57251 3782.88257
28.4900 28.4950 3794.0 0.0002636 3551.13428 3782.65356
[truncated: 342,870 more chars]
